# Supplementary material for: Sperm histone H3 lysine 4 trimethylation is altered in a genetic mouse model of transgenerational epigenetic inheritance
Source: Nucleic Acids Res. 2020 Oct 17;48(20):11380–93. doi: 10.1093/nar/gkaa712 (PMC7672453; doi:10.1093/nar/gkaa712)
Supplement: gkaa712_Supplemental_Files [file gkaa712_supplemental_files.zip]

Archive with 5 entries (5 files):
- merged_supplemental_Figures.pdf
- NAR_supp_material.docx
- tableS1_read_stats.pdf
- tableS2_spg_curated_list.xlsx
- tableS3_GOtable_top100_hmlTSS_h3k4me3_h3k27me3.xlsx
