# Supplementary material for: Sperm histone H3 lysine 4 trimethylation is altered in a genetic mouse model of transgenerational epigenetic inheritance
Source: Nucleic Acids Res. 2020 Oct 17;48(20):11380–93. doi: 10.1093/nar/gkaa712 (PMC7672453; doi:10.1093/nar/gkaa712)
Supplement: gkaa712_Supplemental_Files [file gkaa712_supplemental_files.zip › tableS2_spg_curated_list.xlsx]

## Sheet: curated_list
Primitive Spermatogonia Type A	Spermatogonia Type A	Spermatogonia Type B	Preloptotene Spermatocytes	Pachytene Spermtocytes	Round Spermatids	Elongated Spermatids
Mdn1	Mdn1	Mdn1	Mdn1	Mdn1	Mdn1	Rsph3b
Ildr2	Ildr2	Dnajc3	Dnajc3	Dnajc3	Rsph3b	Gm11837
Mir742	Mir742	Ccdc152	Gm11837	Rsph3b	Gm11837	Gm10731
Kti12	Rcc1	Ildr2	Ccdc152	Zfp389	Gm10731	H2afb1
Rcc1	Tdrd7	Ppp4r1l-ps	Ddx43	Gm11837	H2afb1	1700049E15Rik
Zbtb48	Phactr4	Mir742	Mir742	Gm2762	Gm2762	Gm2762
Tdrd7	Tmem64	Rcc1	Rcc1	Gm3086	Gm15319	Gm15319
Phactr4	Adprhl2	Srp54c	Tdrd7	1300002E11Rik	1700017G19Rik	Mirg
Tmem64	Gpn2	Tdrd7	Phactr4	Ppp4r1l-ps	Gm3086	1700017G19Rik
Adprhl2	Scarna9	Phactr4	Tmem64	Ddx43	Iqcf6	Iqcf6
Gpn2	Stx12	Tmem64	Adprhl2	Mir742	Gm11978	Gm11978
Stx12	Osbpl9	Adprhl2	Gpn2	Rcc1	Ppp4r1l-ps	Ppp4r1l-ps
Osbpl9	Mir1932	Gpn2	Scarna9	Zbtb48	Mir804	Mir804
Mir1932	Ppp1r8	Scarna9	Stx12	Tdrd7	Mir742	Mir742
Ppp1r8	Bsdc1	Stx12	Osbpl9	Mir683-2	Rcc1	Rcc1
Bsdc1	Slc44a1	Osbpl9	Ppp1r8	Pafah2	Srp54c	Srp54c
Slc44a1	Kifc1	Mir1932	Bsdc1	Phactr4	Tdrd7	Tdrd7
Kifc1	Atg14	Ppp1r8	Kifc1	Tmem64	AI507597	AI507597
Atg14	Noc4l	Bsdc1	Atg14	Gpn2	Akna	Akna
Zfp518b	Nsun5	Slc44a1	Noc4l	Ttll2	Tmem64	Tmem64
Noc4l	Psph	Kifc1	Nsun5	Scarna9	Ttll2	Ttll2
Nsun5	Trrap	Atg14	Psph	Stx12	Scarna9	Gm17359
Psph	Pds5b	Noc4l	Trrap	Gm15881	Gm17359	Osbpl9
Trrap	Ube3c	Nsun5	Pds5b	Osbpl9	Osbpl9	Dynlt1a
Pds5b	Tbc1d14	Psph	Mapre3	Ppp1r8	Dynlt1a	Bsdc1
Ube3c	Hscb	Trrap	Ube3c	Bsdc1	Bsdc1	Tsga8
Tbc1d14	Tyw1	Pds5b	Tbc1d14	Ccdc13	Tsga8	Gm19395
Hscb	Rab28	Ube3c	Hscb	Noc4l	Gm19395	Ccdc13
Nfxl1	Nfxl1	Tbc1d14	Rab28	Nsun5	Ccdc13	1700015G11Rik
Ttll3	Akap9	Hscb	Nfxl1	Trrap	1700015G11Rik	Tmem95
Pot1a	Ttll3	Rab28	Akap9	Pds5b	Tmem95	Gm5901
Tra2a	Pot1a	Nfxl1	Itfg2	Mapre3	Gm5901	Prss51
Wdr91	Tra2a	Pot1a	Tra2a	Dcun1d4	Prss51	Cmtm1
Fbxl14	Adamts9	Tra2a	Dhx32	Usp30	Cmtm1	Micalcl
Adamts9	Dhx32	Adamts9	Phrf1	Ube3c	Micalcl	Cypt14
Dhx32	Phrf1	Dhx32	Plekha1	Tbc1d14	Prr22	Prr22
Phrf1	Plekha1	Phrf1	Plekhg2	Hscb	Gm20268	Gm20268
Plekha1	Plekhg2	Plekha1	Wtip	Rab28	Noc4l	Noc4l
Plekhg2	Wtip	Plekhg2	Vrk3	Nfxl1	Mapre3	Mapre3
Wtip	Vrk3	Wtip	Grwd1	Ttll3	Dcun1d4	Dcun1d4
Vrk3	Grwd1	Vrk3	Psip1	Parp11	Usp30	Ube3c
Grwd1	Psip1	Grwd1	Ano1	Zfp956	Ube3c	Tbc1d14
Psip1	Ints4	Psip1	Ints4	Tada3	Tbc1d14	Hscb
Ints4	Rrp8	Ints4	Sf3b3	Tra2a	Hscb	Tyw1
Rrp8	Unc45a	Unc45a	Dohh	Fbxl14	Rab28	Rab28
Unc45a	Sf3b3	Sf3b3	Fam192a	Dhx32	Ttll3	Ttll3
Sf3b3	Arhgef18	Arhgef18	Snx25	Phrf1	Parp11	Parp11
Arhgef18	Dohh	Dohh	Taf5l	Vrk3	Zfp956	Zfp956
Dohh	Fam192a	Fam192a	Zdhhc7	Psip1	Tada3	Tada3
Fam192a	Taf5l	Taf5l	Snapc2	Ano1	Tra2a	Tra2a
Taf5l	Zdhhc7	Zdhhc7	Ankrd10	Ints4	Dyrk4	Dhx32
Zdhhc7	Snapc2	Snapc2	Cog4	Sf3b3	Dhx32	Phrf1
Snapc2	Ankrd10	Ankrd10	Clk3	Dohh	Phrf1	Vrk3
Ankrd10	Cog4	Cog4	Lars2	Fam192a	Vrk3	Pwwp2b
Cog4	Clk3	Clk3	Imp3	Snx25	Pwwp2b	Psip1
Clk3	Lars2	Lars2	Ano10	Zdhhc7	Psip1	Ints4
Lars2	Imp3	Imp3	Sept10	Snapc2	Ints4	Sf3b3
Imp3	Ano10	Ano10	Pan2	Ankrd10	Sf3b3	Dohh
Ano10	Plekho2	Plekho2	Pwp1	Cog4	Dohh	Fam192a
Alg9	Phldb1	Phldb1	Chchd10	Clk3	Fam192a	Snx25
Plekho2	Sept10	Pls3	Fig4	Lars2	Snx25	Taf5l
Cd276	Pan2	Sept10	Csnk1g2	Imp3	Taf5l	Cog4
Phldb1	Pwp1	Pan2	Ncln	Ano10	Zdhhc7	Clk3
Pls3	Chchd10	Pwp1	Nup107	Alg9	Cog4	Lars2
Sept10	Fig4	Chchd10	Mbtd1	Snx19	Clk3	Ano10
Pan2	Csnk1g2	Fig4	Psme4	Acad11	Lars2	Plekho2
Pwp1	Ncln	Csnk1g2	Xpo1	Lrrc49	Ano10	Lrrc49
Chchd10	Nup107	Ncln	Fbxw11	Tcta	Alg9	Sept10
Fig4	Mbtd1	Nup107	Smg6	Sept10	Snx19	Pwp1
Csnk1g2	Psme4	Mbtd1	Tmed4	Pan2	Lrrc49	Chchd10
Ncln	Xpo1	Psme4	Tubg1	Pwp1	Sept10	Csnk1g2
Nup107	Fbxw11	Xpo1	Inca1	Chchd10	Csnk1g2	Cep57l1
Mbtd1	Smg6	Fbxw11	Rpn1	Fig4	Cep57l1	Zc3h10
Psme4	Tmed4	Smg6	Qsox1	Csnk1g2	Zc3h10	Ncln
Xpo1	Pnpo	Tmed4	Synj1	Zc3h10	Ncln	BB019430
Fbxw11	Tubg1	Pnpo	Wdr7	Ncln	Nup107	Mbtd1
Smg6	Inca1	Tubg1	Acly	Nup107	BB019430	Psme4
Tmed4	Rpn1	Maml1	Ndufb11	Mbtd1	Psme4	Xpo1
Pnpo	Qsox1	Inca1	Sbk1	Psme4	Xpo1	Smg6
Tubg1	Acly	Rpn1	Blmh	Xpo1	Smg6	Tmed4
Maml1	Ndufb11	Qsox1	Cabin1	Fbxw11	Tmed4	Tubg1
Zfp692	Sbk1	Acly	Kdm3a	Smg6	Tubg1	Pex12
Inca1	Blmh	Ndufb11	Tex15	Tmed4	Pex12	Inca1
Rpn1	Cabin1	Sbk1	Arl1	Tubg1	Slc25a41	Nt5m
Qsox1	Kdm3a	Blmh	Csnk1d	Pex12	Inca1	Rpn1
Wdr7	Tex15	Cabin1	Meig1	Wdr92	Nt5m	Dnm3
Acly	Arl1	Kdm3a	Rcor2	Inca1	Rpn1	Rtn1
Ndufb11	Csnk1d	Tex15	Dgkz	Nt5m	Rtn1	Qsox1
Etv5	Rcor2	Arl1	Rexo2	Rpn1	Qsox1	Acly
Gldc	Dgkz	Csnk1d	0610010K14Rik	Qsox1	Acly	Kdm3a
Sbk1	Rexo2	Rcor2	Rars	Wdr7	Cabin1	Tex15
Blmh	0610010K14Rik	Dgkz	Ccdc117	Acly	Kdm3a	Arl1
Cabin1	Rars	Rexo2	Cnot6	Ndufb11	Tex15	Csnk1d
Kdm3a	Ccdc117	0610010K14Rik	Ddx1	Blmh	Arl1	Gas8
Tex15	Cnot6	Rars	Jkamp	Cabin1	Csnk1d	Meig1
Arl1	Ddx1	Ccdc117	Ptpn23	Kdm3a	Gas8	Rcor2
Csnk1d	Jkamp	Cnot6	Tdp1	Arl1	Meig1	Rexo2
Rcor2	Ptpn23	Ddx1	Adi1	Csnk1d	Rcor2	Ccdc117
Dgkz	Tdp1	Jkamp	Iars	Gas8	Rexo2	Mycbpap
Rexo2	Adi1	Ptpn23	Arrdc3	Meig1	0610010K14Rik	Cnot6
0610010K14Rik	Iars	Tdp1	Rnf44	Rcor2	Rars	Ddx1
Rars	Arrdc3	Adi1	Txndc5	Rexo2	Ccdc117	Ptpn23
Cnot6	Rnf44	Iars	Brd9	0610010K14Rik	Mycbpap	Spata7
Ddx1	Txndc5	Arrdc3	Fam149b	Rars	Cnot6	Tdp1
Jkamp	Brd9	Rnf44	Slain1	Ccdc117	Ddx1	Slc25a47
Ptpn23	Fam149b	Txndc5	Kctd9	Mycbpap	Ptpn23	Arrdc3
Cbll1	Slain1	Brd9	Gmpr2	Cnot6	Cbll1	Rnf44
Tdp1	Kctd9	Fam149b	Abhd4	Ddx1	Spata7	Brd9
Adi1	Dock9	Slain1	Exoc5	Ptpn23	Tdp1	Cdk20
Iars	Gmpr2	Kctd9	Chmp7	Cbll1	Slc25a47	Dusp22
Arrdc3	Abhd4	Dock9	Ankrd28	Tdp1	Arrdc3	Fam149b
Rnf44	Chmp7	Abhd4	Ppif	Iars	Rnf44	Kctd9
Txndc5	Ankrd28	Exoc5	Mycbp2	Arrdc3	Brd9	Gmpr2
Brd9	Mbnl2	Chmp7	Scrib	Rnf44	Cdk20	Abhd4
Fam149b	Phyhip	Ankrd28	Kdelr3	Brd9	Dusp22	Fam170b
Slain1	Ppif	Mbnl2	Sgsm3	Cdk20	Fam149b	Ankrd28
Dock9	Mycbp2	Ppif	Mtbp	Fam149b	Kctd9	Dph3
Gmpr2	Scrib	Mycbp2	Lmf2	Slain1	Gmpr2	Scrib
Abhd4	Kdelr3	Scrib	Espl1	Kctd9	Abhd4	Ccdc65
Chmp7	Sgsm3	Kdelr3	Topors	Gmpr2	Fam170b	Sgsm3
Ankrd28	Mtbp	Sgsm3	Sharpin	Abhd4	Ankrd28	Mtbp
Mbnl2	Lmf2	Mtbp	Gga1	Chmp7	Dph3	Lmf2
Dph3	Csdc2	Lmf2	Slc45a4	Ankrd28	Mycbp2	Espl1
Phyhip	Espl1	Csdc2	Cggbp1	Dph3	Scrib	Topors
Ppif	Topors	Espl1	Zc3h7a	Ppif	Kdelr3	Sharpin
Mycbp2	Sharpin	Topors	Rrn3	Mycbp2	Ccdc65	Gga1
Scrib	Gga1	Sharpin	Osbpl11	Scrib	Sgsm3	Rrn3
Kdelr3	Slc45a4	Gga1	Sft2d1	Kdelr3	Mtbp	Ypel1
Sgsm3	Mfsd5	Slc45a4	Stk38	Ccdc65	Lmf2	Tecr
Mtbp	Rrn3	Rrn3	Tecr	Sgsm3	Espl1	Ift140
Lmf2	Osbpl11	Osbpl11	Scaf8	Mtbp	Topors	Ttbk1
Csdc2	Sft2d1	Sft2d1	Wdr90	Lmf2	Sharpin	Stap2
Espl1	Stk38	Stk38	Ift140	Espl1	Gga1	Unc119b
Topors	Tecr	Tecr	Unc119b	Topors	Zc3h7a	Slc39a6
Sharpin	Scaf8	Scaf8	Slc39a6	Sharpin	Rrn3	Fbxo38
Gga1	Wdr90	Wdr90	Me2	Gga1	Ypel1	Lars
Slc45a4	Ift140	Ift140	Fbxo38	Slc45a4	Stk38	Psmg2
Mfsd5	Rpusd1	Rpusd1	Lars	Cggbp1	Tecr	Rrp12
Rrn3	Unc119b	Unc119b	Psmg2	Zc3h7a	Ift140	Gpr137
Osbpl11	Abhd3	Slc39a6	Rrp12	Rrn3	Ttbk1	Btaf1
Sft2d1	Slc39a6	Me2	Gpr137	Osbpl11	Stap2	Macrod1
Stk38	Me2	Fbxo38	Btaf1	Ypel1	Unc119b	Otub1
Gpsm3	Fbxo38	Lars	Kazald1	Sft2d1	Slc39a6	Vps37c
Tecr	Lars	Psmg2	Otub1	Stk38	Fbxo38	Gbf1
Scaf8	Psmg2	Rrp12	Vps37c	Tecr	Lars	Tm9sf3
Wdr90	Rrp12	Btaf1	Gbf1	Scaf8	Psmg2	Pdzd8
Trip10	Btaf1	Macrod1	Tm9sf3	Ift140	Rrp12	Brms1
Ift140	Macrod1	Kazald1	Pdzd8	Unc119b	Gpr137	Hat1
Rpusd1	Kazald1	Otub1	Slc25a45	Slc39a6	Btaf1	Eprs
Unc119b	Otub1	Vps37c	Brms1	Me2	Otub1	Arl2bp
Abhd3	Vps37c	Gbf1	Hat1	Fbxo38	Vps37c	Col16a1
Slc39a6	Gbf1	Tm9sf3	Acaca	Lars	Gbf1	Ovol2
Me2	Tm9sf3	Pdzd8	Eprs	Psmg2	Tm9sf3	Coro2a
Fbxo38	Pdzd8	Slc25a45	Arl2bp	Rrp12	Pdzd8	Snrpd2
Lars	Slc25a45	Brms1	Nt5c3	Gpr137	Brms1	Rnh1
Psmg2	Brms1	Hat1	Col16a1	Btaf1	Hat1	Mrpl30
Rrp12	Hat1	Acaca	Mylk	Macrod1	Eprs	Rapgef1
Gpr137	Acaca	Eprs	Uap1	Otub1	Arl2bp	Scamp1
Btaf1	Eprs	Arl2bp	Snrpd2	Vps37c	Col16a1	Scml2
Kazald1	Lgr4	Nt5c3	Rnh1	Lpxn	Ovol2	Jmjd6
Otub1	Arl2bp	Col16a1	Slc12a6	Gbf1	Coro2a	Thoc5
Vps37c	Nt5c3	Mylk	Mrpl10	Tm9sf3	Snrpd2	Chd4
Gbf1	Mylk	Uap1	Mrpl30	Pdzd8	Rnh1	Pom121
Tm9sf3	Uap1	Coro2a	Rapgef1	Slc25a45	Mrpl30	Frs3
Pdzd8	Coro2a	Snrpd2	Scamp1	Brms1	Rapgef1	Pacs1
Slc25a45	Snrpd2	Rnh1	Scml2	Hat1	Scamp1	Cdc20
Brms1	Rnh1	Slc12a6	Jmjd6	Eprs	Scml2	Cenpf
Hat1	Slc12a6	Mrpl10	Thoc5	Arl2bp	Jmjd6	Srsf9
Acaca	Mrpl10	Mrpl30	Mgat5	Nt5c3	Thoc5	Lin7a
Eprs	Mrpl30	Scamp1	Chd4	Col16a1	Chd4	Cstf2
Arl2bp	Scamp1	Bmyc	Pom121	Uap1	Pom121	Skiv2l
Nt5c3	Bmyc	Scml2	Cdk9	Snrpd2	Frs3	Rnf216
Mylk	Scml2	Jmjd6	Frs3	Rnh1	Pacs1	Med21
Uap1	Jmjd6	Thoc5	Pacs1	Slc12a6	Cdc20	Prkag2
Coro2a	Thoc5	Mgat5	Ddb2	Mrpl10	Cenpf	Baiap2
Snrpd2	Mgat5	Chd4	Cdc20	Mrpl30	Srsf9	Slco3a1
Rnh1	Chd4	Pom121	Cenpf	Rapgef1	Lin7a	Napa
Slc12a6	Pom121	Cdk9	Ap1s2	Scamp1	Cstf2	Xrcc4
Mrpl10	Cdk9	Pacs1	Srsf9	Scml2	Skiv2l	Taf9
Mrpl30	Pacs1	Cdc20	Cstf2	Jmjd6	Rnf216	Ubxn8
Rapgef1	Cdc20	Cenpf	Eif2b3	Thoc5	Med21	Fam50b
Scamp1	Gtpbp6	Ap1s2	Ltbp4	Mgat5	Prkag2	Npm3-ps1
Bmyc	Cenpf	Srsf9	Skiv2l	Chd4	Baiap2	Rimklb
Scml2	Srsf9	Cstf2	Rnf216	Pom121	Slco3a1	Rnpepl1
Jmjd6	Cstf2	Eif2b3	Rnf144a	Cdk9	Napa	Atp6v1h
Thoc5	Eif2b3	Ltbp4	Med21	Frs3	Xrcc4	Dnajc9
Chd4	Skiv2l	Skiv2l	Prkag2	Pacs1	Taf9	Ccdc86
Pom121	Rnf216	Rnf216	Baiap2	Cdc20	Ubxn8	Cops8
Cdk9	Rnf144a	Rnf144a	Slco3a1	Cenpf	Fam50b	Ccdc88a
Pacs1	Med21	Med21	Napg	Srsf9	Npm3-ps1	Edem2
Cdc20	Prkag2	Prkag2	Napa	Eif2b3	Rimklb	Chn1
Gtpbp6	Baiap2	Baiap2	Xrcc4	Skiv2l	Rnpepl1	Pttg1ip
Cenpf	Slco3a1	Slco3a1	Taf9	Rnf216	Atp6v1h	Mex3b
Srsf9	Napg	Napa	Atic	Med21	Dnajc9	Ston2
Cstf2	Napa	Taf9	Ogt	Prkag2	Cops8	Nusap1
Eif2b3	Taf9	Atic	Mthfd1	Baiap2	Ccdc88a	Rcc2
Skiv2l	Atic	Galnt2	Fam50a	Slco3a1	Edem2	Cdca2
Rnf216	Galnt2	Ogt	Npm3-ps1	Napg	Chn1	1700049L16Rik
Rnf144a	Ogt	Mthfd1	Mat2b	Napa	Pttg1ip	Ppp1r15b
Med21	Mthfd1	Fam50a	Rimklb	Xrcc4	Mex3b	Tpr
Prkag2	Fam50a	Npm3-ps1	Rnpepl1	Taf9	Ston2	Ciapin1
Baiap2	Npm3-ps1	Mat2b	Atp6v1h	Atic	Rcc2	Rars2
Slco3a1	Mat2b	Rimklb	Dnajc9	Fam50b	Cdca2	Slc30a9
Napg	Rimklb	Rnpepl1	Cops8	Npm3-ps1	Zzz3	Mmadhc
Napa	Foxp1	Atp6v1h	Gpt2	Mat2b	1700049L16Rik	Gins4
Taf9	Rnpepl1	Dnajc9	Ccdc88a	Rimklb	Tpr	Mlec
Atic	Atp6v1h	Cops8	Edem2	Atp6v1h	Ciapin1	Ube2q2
Galnt2	Dnajc9	Gpt2	Chn1	Dnajc9	Rars2	Atl3
Ogt	Cops8	Ccdc88a	Pttg1ip	Cops8	Slc30a9	Fam118b
Mthfd1	Gpt2	Edem2	Oxsr1	Gpt2	Mmadhc	Sccpdh
Fam50a	Ccdc88a	Chn1	Lyrm2	Ccdc88a	Plekha5	Orai1
Npm3-ps1	Edem2	Pttg1ip	Pnrc1	Edem2	Gins4	Pkn2
Mat2b	Chn1	Sft2d2	Jmjd1c	Chn1	Mlec	Ank2
Rimklb	Pttg1ip	Oxsr1	Ibtk	Pttg1ip	Ube2q2	Cyb5r3
Foxp1	Sft2d2	Lyrm2	Atad3a	Lyrm2	Atl3	Braf
Rnpepl1	Oxsr1	Pnrc1	Rcc2	Pnrc1	Fam118b	Art3
Atp6v1h	Lyrm2	Mex3b	Cdca2	Jmjd1c	Sccpdh	Kif22
Dnajc9	Pnrc1	Jmjd1c	Lhfp	Ibtk	Orai1	Nop2
Ccdc86	Mex3b	Ibtk	Zzz3	Atad3a	Pkn2	Mpi
Cops8	Jmjd1c	Atad3a	Ppp1r15b	Nusap1	Ank2	Ehmt2
Edem2	Ibtk	Tbcd	Tpr	Rcc2	Itga1	Slc35b1
Chn1	Atad3a	Rcc2	Ciapin1	Cdca2	Cyb5r3	Akr7a5
Pttg1ip	Tbcd	Zzz3	Pfdn4	Ppp1r15b	Braf	Pgd
Oxsr1	Rcc2	Ppp1r15b	Slc30a9	Tpr	Art3	Tmbim6
Lyrm2	Cdca2	Tpr	Mmadhc	Ciapin1	Kif22	Cox6b1
Pnrc1	Zzz3	Ciapin1	Plekha5	Pfdn4	Dek	Dync2h1
Mex3b	Ppp1r15b	Pfdn4	Gins4	Rars2	Nop2	Sec13
Jmjd1c	Tpr	Slc30a9	Mlec	Slc30a9	Mpi	C8b
Ibtk	Ciapin1	Mmadhc	Atl3	Mmadhc	Ehmt2	Prdm2
Atad3a	Pfdn4	Plekha5	Fam118b	Plekha5	Raf1	Hdlbp
Tbcd	Slc30a9	Gins4	Sccpdh	Gins4	Slc35b1	Atxn3
Rcc2	Mmadhc	Mlec	Rnf20	Mlec	Akr7a5	Pcca
Cdca2	Gins4	Ube2q2	Pkn2	Ube2q2	Pgd	Slc8a2
Zzz3	Mlec	Atl3	Ampd2	Fam118b	Tmbim6	Hspa13
Ppp1r15b	Ube2q2	Sobp	Cyb5r3	Sccpdh	Cox6b1	D1Pas1
Tpr	Atl3	Rarres1	Glo1	Kif24	Dync2h1	Mbd6
Ciapin1	Rarres1	Sccpdh	Art3	Rnf20	Sec13	Egln2
Fbxw17	Sccpdh	Rnf20	Kif22	Pkn2	C8b	1700102P08Rik
Slc30a9	Rlf	Pkn2	Dek	Cyb5r3	Prdm2	Abl1
Mmadhc	Rnf20	Lmo1	Dut	Glo1	Hdlbp	Laptm4b
Plekha5	Pkn2	Acy1	Pygb	Art3	Atxn3	Atp6v0b
Gins4	Lmo1	Ampd2	Phka2	Kif22	Slc8a2	Slc33a1
Mlec	Acy1	Cyb5r3	Nop2	Dut	Hspa13	Ace
Rarres1	Ampd2	Glo1	Mpi	Pygb	D1Pas1	Aco2
Sccpdh	Cyb5r3	Abr	Ehmt2	Nop2	Mbd6	Acr
Prr5	Blvra	Art3	Raf1	Mpi	Egln2	Chrna1
Orai1	Glo1	Kif22	Slc35b1	Ehmt2	1700102P08Rik	Chrne
Rnf20	Abr	Dek	Akr7a5	Raf1	Abl1	Adipoq
Pkn2	Art3	Dut	Pgd	Slc35b1	Laptm4b	Acrv1
Lmo1	Kif22	Pygb	Tmbim6	Akr7a5	Atp6v0b	Clic1
Acy1	Dek	Phka2	Cox6b1	Pgd	Slc33a1	Ehbp1l1
Ampd2	Dut	Nop2	Sec13	Tmbim6	Ace	Zmynd10
Cyb5r3	Pygb	Mpi	Qdpr	Cox6b1	Aco2	Actb
Glo1	Phka2	Ehmt2	Acat1	Dync2h1	Acr	Actg1
Abr	Nop2	Raf1	Adarb1	Sec13	Chrna1	4930433N12Rik
Kif22	Mpi	Slc35b1	Prdm2	C8b	Adipoq	Actg2
Dek	Ehmt2	Ggct	Hdlbp	Qdpr	Acrv1	Actl7a
Dut	Raf1	Akr7a5	Rps6ka3	Acat1	Clic1	Actl7b
Pygb	Slc35b1	Pgd	Aldh7a1	Prdm2	Ehbp1l1	Dscaml1
Phka2	Ggct	Tmbim6	Srsf1	Hdlbp	Zmynd10	Ddhd1
Pygl	Fdps	Bcr	Lims1	Aldh7a1	Actb	Plcz1
Nop2	Akr7a5	Cox6b1	Etfa	Srsf1	Actg1	Dcun1d1
Mpi	Pgd	Sec13	Tars	Etfa	4930433N12Rik	Afg3l1
Ehmt2	Tmbim6	Qdpr	Mbd6	Slc8a2	Actg2	Adam15
Raf1	Bcr	Acat1	Egln1	D1Pas1	Actl7a	Adam2
Slc35b1	Cox6b1	Prdm2	Egln2	Tars	Actl7b	Adam3
Akr7a5	Sec13	Hdlbp	Abca1	Mbd6	Rad51c	Adam4
Pgd	Qdpr	Rps6ka3	Abca2	Egln2	Acta2	Adam5
Tmbim6	Acat1	Aldh7a1	Abi1	1700102P08Rik	Acvr2a	Plin2
Triobp	Prdm2	Srsf1	Abl1	Abi1	Dscaml1	Adora3
Bcr	Fntb	Lims1	Acadl	Abl1	Ddhd1	Adprh
Cox6b1	Hdlbp	Etfa	Acadm	Acadvl	Plcz1	Parp1
Rap1gap	Rps6ka3	Nudt19	Acadvl	Laptm4b	Dcun1d1	Adra1d
Sec13	Aldh7a1	Tars	Laptm4b	Atp6v0b	Afg3l1	Adss
Qdpr	Chaf1b	Mbd6	Atp6v0b	Slc33a1	Adam15	Agtr1a
Acat1	Srsf1	Egln1	Macf1	Macf1	Adam2	Aif1
Prdm2	Lims1	Egln2	Aco2	Aco2	Adam3	Ak2
Fntb	Etfa	Abca1	Acox1	Acr	Adam4	Akap1
Hdlbp	Nudt19	Abca2	Clic1	Clic1	Adam5	Akap3
Aldh7a1	Tars	Abi1	Zmynd10	Ehbp1l1	Plin2	Akap4
Chaf1b	Mbd6	Abl1	Actb	Zmynd10	Adora3	Alas1
Tshz1	Erc1	Acadl	Actg1	Actb	Adprh	Tsga13
Srsf1	Egln1	Acadm	Rasa2	Actg1	Parp1	Vps4a
Etfa	Egln2	Acadvl	Rad51c	4930433N12Rik	Adra1d	Aldoa
Nudt19	Abca1	Laptm4b	Acta2	Actl7b	Adss	Lsm10
Tars	Abca2	Atp6v0b	Adam10	Rad51c	Agtr1a	Baz2a
Mbd6	Abi1	Slc33a1	Ddhd1	Acvr1b	Aif1	Mta1
Erc1	Abl1	Ace	Afg3l1	Adam10	Ak2	Derl2
Egln1	Acadm	Macf1	Adam15	Ddhd1	Akap1	Gfer
Egln2	Acadvl	Aco2	Adam17	Adam2	Akap3	Ube3b
Abca1	Acads	Acox1	Adam2	Adam3	Akap4	Necab2
Abca2	Laptm4b	Clic1	Adam5	Adam5	Alas1	Ivns1abp
Abi1	Atp6v0b	Actb	Adam9	Add1	Tsga13	Stk33
Abl1	Slc33a1	Actg1	Add1	Adh5	Vps4a	Slc25a4
Acadm	Macf1	Hsd17b11	Adh5	Adk	Aldoa	Anxa3
Acadvl	Aco1	Rasa2	Adk	Adora1	Lsm10	Prdx6
Acads	Aco2	Rad51c	Adora1	Adprh	Baz2a	Ap1b1
Laptm4b	Acox1	Acta2	Adprh	Parp1	Mta1	Ap1g1
Atp6v0b	Clic1	Adam10	Parp1	Parp2	Derl2	Ap1s1
Macf1	Actb	Ddhd1	Adss	Adss	Gfer	Ap2a1
Aco1	Actg1	Afg3l1	Aga	Nr0b1	Ube3b	Ap2a2
Aco2	Rasa2	Adam15	Agrn	Ak2	Necab2	Ap3b1
Clic1	Rad51c	Adam17	Nr0b1	Akt2	Ivns1abp	Ap3d1
Tle6	Acvr1b	Adam9	Aip	Alas1	Stk33	Ap3s1
Actb	Adam10	Add1	Ak2	Aldh1a1	Anxa11	Birc2
Actg1	Ddhd1	Adh5	Akt2	Aldh2	Anxa3	Birc5
Rasa2	Afg3l1	Adk	Alas1	Aldh3a2	Prdx6	Aplp2
Rad51c	Adam15	Adora1	Alcam	Tsga13	Ap1b1	Apoh
Spred2	Adam17	Adprh	Aldh1a1	Vps4a	Ap1g1	App
Acvr1b	Add1	Parp1	Aldh2	Aldoa	Ap1s1	Aprt
Adam10	Adh5	Parp2	Fgfrl1	Lsm10	Ap2a1	Aqp7
Ddhd1	Adk	Adss	Aldh3a2	Baz2a	Ap2a2	Rplp0
Afg3l1	Adora1	Aga	Tsga13	Mta1	Ap3b1	Arc
Adam15	Adprh	Agrn	Vps4a	Mta3	Ap3d1	Arf1
Adam17	Parp1	Nr0b1	Aldoa	Derl2	Ap3s1	Arf3
Add1	Parp2	Aip	Baz2a	Gfer	Apex1	Arf4
Adh1	Adss	Ak2	Mta1	Amd1	Birc2	Arf5
Adh5	Aga	Akt2	Mta3	Pop5	Birc5	Rhoa
Adk	Agrn	Alas1	Derl2	Ube3b	Api5	Arhgap5
Adora1	Nr0b1	Alcam	Tgs1	Ttyh2	Aplp2	Art5
Adprh	Aip	Aldh1a1	Amd1	1110038F14Rik	Apoh	Arsa
Parp1	Ak2	Aldh2	Pop5	Ivns1abp	App	Ate1
Parp2	Akap1	Aldh3a2	Ube3b	Stk33	Aprt	Atf1
Adss	Akt2	Tsga13	Ttyh2	Slc25a4	Aqp7	Atf2
Aebp1	Alas1	Vps4a	1110038F14Rik	Slc25a5	Aqr	Atox1
Agrn	Aldh1a1	Aldoa	Ivns1abp	Prdx3	Rplp0	Atp1b3
Agt	Aldh2	Lsm10	Stk33	Prdx6	Arc	Atp2a2
Nr0b1	Aldh3a2	Baz2a	Ankfy1	Asb7	Arf1	Atp5a1
Aip	Tsga13	Mta1	Anp32a	Ap1b1	Arf3	Atp5b
Ak2	Vps4a	Mta3	Slc25a4	Ap1g1	Arf4	Atp5c1
Akap1	Aldoa	Derl2	Slc25a5	Ap1s1	Arf5	Atp5f1
Alpl	Lsm10	Slc19a2	Anxa11	Ap2a1	Rhoa	Atp5g1
Akt2	Aldoc	Tgs1	Anxa5	Ap2a2	Arhgap5	Atp5j
Alas1	Baz2a	Amd1	Prdx3	Ap2m1	Art5	Atp6v1a
Aldh1a1	Mta1	Pop5	Prdx6	Ap3b1	Arsa	Atp6v1b2
Aldh2	Mta3	Ube3b	Ap1b1	Ap3d1	Ate1	Atp6v0e
Aldh3a2	Derl2	Ttyh2	Ap1g1	Ap3s1	Atf1	Atp9a
Tsga13	Slc19a2	1110038F14Rik	Ap1s1	Apex1	Atf2	Atp10a
Vps4a	Gfer	Ivns1abp	Ap2a1	Birc2	Atox1	Atpif1
Aldoa	Tgs1	Ankfy1	Ap2a2	Birc5	Atp1b3	Aup1
Lsm10	Amd1	Anp32a	Ap2m1	Api5	Atp2a2	Axin1
Aldoc	Pop5	Slc25a4	Ap3b1	Aplp2	Atp5a1	Bad
Baz2a	Ube3b	Slc25a5	Ap3d1	Apoc2	Atp5b	Bag1
Mta1	Ttyh2	Anxa11	Ap3s1	App	Atp5c1	Bcap29
Mta3	1110038F14Rik	Anxa4	Apbb1	Aprt	Atp5f1	Phb2
Slc19a2	Ivns1abp	Anxa5	Apc	Aqr	Atp5j	Bckdha
Gfer	Ankfy1	Anxa6	Apex1	Rplp0	Atp6v1a	Bcl2l1
Amd1	Anp32a	Anxa7	Atg5	Arc	Atp6v1b2	Bcl7c
Pop5	Slc25a4	Prdx3	Birc2	Arf1	Atp6v1e1	Bet1
Ube3b	Slc25a5	Prdx6	Birc5	Arf2	Atp6v0e	Bfsp1
Ttyh2	Anxa11	Ap1b1	Api5	Arf3	Atp9a	Bmi1
1110038F14Rik	Anxa4	Ap1g1	Aplp2	Arf4	Atp10a	Bop1
Ivns1abp	Anxa5	Ap1s1	App	Arf5	Atpif1	Bpgm
Ankfy1	Anxa6	Ap2a1	Aprt	Mrps2	Aup1	Zfp36l1
Anp32a	Anxa7	Ap2a2	Aqr	Rhoa	Axin1	Bsg
Slc25a4	Prdx3	Ap2m1	Rplp0	Rhob	Bad	Btg1
Slc25a5	Prdx6	Ap3b1	Arf1	Arhgap5	Bag1	Btrc
Anxa11	Ap1b1	Ap3d1	Arf2	Arpc1b	Bcap29	Bub1
Anxa4	Ap1g1	Ap3s1	Arf3	Art5	Phb2	Bub1b
Anxa5	Ap1s1	Apbb1	Arf4	Arsa	Bckdha	Bub3
Anxa6	Ap2a1	Apc	Arf5	Asah1	Bcl2l1	Commd3
Anxa7	Ap2a2	Apex1	Klf16	Ate1	Bcl7c	C1qb
Prdx3	Ap2m1	Atg5	Mrps2	Atf1	Bet1	Hyou1
Prdx6	Ap3b1	Birc2	Rhoa	Atf2	Bfsp1	Cab39
Ap1b1	Ap3d1	Xiap	Rhob	Atox1	Blm	Cacnb1
Ap1g1	Ap3s1	Birc5	Rhoc	Atp1a1	Bmi1	Cacybp
Ap1s1	Apbb1	Api5	Arhgap5	Atp1b3	Bnip2	Anxa2
Ap2a1	Apc	Aplp2	Rnd2	Atp2a2	Bop1	Calm1
Ap2a2	Apex1	App	Arpc1b	Atp5a1	Bpgm	Calm2
Ap2m1	Atg5	Aprt	Asah1	Atp5b	Brca1	Calm3
Ap3b1	Birc2	Aqr	Ate1	Atp5c1	Brca2	Calr
Ap3d1	Birc5	Rplp0	Atf1	Atp5f1	Zfp36l1	Camk4
Apbb1	Api5	Arf1	Atf2	Atp5g1	Bsg	Caml
Apc	Aplp2	Arf2	Atm	Atp5j	Btg1	Canx
Apex1	App	Arf3	Atox1	Atp5k	Btrc	Cap1
Atg5	Aprt	Arf4	Atp1a1	Atp6v1a	Bub1	Capns1
Birc2	Aqr	Arf5	Atp1b3	Atp6v1b2	Bub1b	Capn7
Birc5	Rplp0	Klf16	Atp2a2	Atp6v1e1	Bub3	Capza2
Api5	Arf1	Arf6	Atp5a1	Atp6v0e	Commd3	Capza3
Aplp2	Arf2	Mrps2	Atp5b	Atp9a	Hyou1	Capzb
Apoc2	Arf3	Rhoa	Atp5c1	Atpif1	Cab39	Car2
App	Arf4	Rhob	Atp5f1	Slc7a1	Cacnb1	Ctnnb1
Aprt	Arf5	Rhoc	Atp5g1	Aup1	Cacybp	Cbl
Aqr	Klf16	Arhgap5	Atp5j	Axin1	Anxa2	Cbx1
Rplp0	Arf6	Rnd2	Atp6v1a	B2m	Calm1	Rb1cc1
Arf1	Mrps2	Arpc1b	Atp6v1b2	Bad	Calm2	Ccna1
Arf2	Rhoa	Arvcf	Atp6v1e1	Bag1	Calm3	Ccnb2
Arf3	Rhob	Asah1	Atp6v0e	Bax	Calr	Ccni
Arf4	Rhoc	Ate1	Atp6v0a1	Bcap29	Camk4	Ccs
Arf5	Arhgap5	Atf1	Atp9a	Phb2	Caml	Cct2
Klf16	Rnd2	Atf2	Atpif1	Bcat2	Canx	Cct3
Arf6	Arpc1b	Atm	Slc7a1	Bckdha	Cap1	Cct4
Mrps2	Arvcf	Atox1	Atrn	Bcl2l1	Capns1	Cct5
Rhoa	Asah1	Atp1a1	Aup1	Bet1	Capza2	Cct6b
Rhob	Ate1	Atp1b3	Axin1	Bex2	Capza3	Cct7
Rhoc	Atf1	Atp2a2	B2m	Blm	Capzb	Cct8
Arhgap5	Atf2	Atp5a1	Bad	Bmi1	Car2	Cd24a
Rnd2	Atm	Atp5b	Bag1	Bmpr1a	Ctnnb1	Entpd6
Arpc1b	Atox1	Atp5c1	Bax	Bnip2	Ctnnd1	Entpd5
Arvcf	Atp1a1	Atp5f1	Bcap29	Bop1	Cbl	Cd3d
Asah1	Atp1b3	Atp5g1	Phb2	Bpgm	Cbx1	Cd7
Ate1	Atp2a2	Atp5j	Bcat2	Brca2	Rb1cc1	Cdc25a
Atf1	Atp5a1	Atp5k	Bckdha	Bsg	Ccna1	Cdc25c
Atf2	Atp5b	Atp6v1a	Bckdhb	Btrc	Ccnb2	Cdk1
Atox1	Atp5c1	Atp6v1b2	Bckdk	Bub1	Ccni	Cdk11b
Atp1a1	Atp5f1	Atp6v1e1	Bcl10	Bub1b	Ccs	Cdc42
Atp1b3	Atp5g1	Atp6v0e	Bcl2l1	Bub3	Cct2	Cdc45
Atp2a2	Atp5j	Atp6v0a1	Bcl7c	Commd3	Cct3	Cdh2
Atp5a1	Atp5k	Atp7a	Bet1	Hyou1	Cct4	Cdk5
Atp5b	Atp6v1a	Atp9a	Bex2	Cab39	Cct5	Cdk7
Atp5c1	Atp6v1b2	Atpif1	Bgn	Cacybp	Cct6b	Cdkn2c
Atp5f1	Atp6v1e1	Slc7a1	Blm	Ddr1	Cct7	Ift81
Atp5g1	Atp6v0e	Atrn	Bmi1	Anxa2	Cct8	Cdyl
Atp5j	Atp6v0a1	Aup1	Bmpr1a	Calm1	Entpd6	Cebpg
Atp6v1a	Atp7a	Axin1	Bnip2	Calm2	Entpd5	Cetn3
Atp6v1b2	Atp9a	B2m	Bnip3	Calm3	Cd7	Cfl1
Atp6v1e1	Atpif1	Bag1	Bop1	Calr	Cdc25a	Cfl2
Atp6v0e	Slc7a1	Bax	Bpgm	Calu	Cdc25c	Chga
Atp6v0a1	Aup1	Bcan	Brca1	Caml	Cdk1	Chka
Atp9a	Axin1	Bcap29	Brca2	Canx	Cdk11b	Chl1
Atpif1	B2m	Phb2	Zfp36l1	Cap1	Cdc42	Cit
Slc7a1	Bag1	Bcat2	Birc6	Capns1	Cdc45	Cited1
Aup1	Bax	Bckdha	Bsg	Capn6	Cdh2	Clns1a
Axin1	Bcan	Bckdhb	Btg2	Capn7	Cdk7	Clgn
B2m	Bcap29	Bckdk	Btrc	Capza2	Cdkn2c	Clk4
Bad	Phb2	Bcl10	Bub1	Capzb	Ift81	Clu
Bag1	Bcat2	Bcl2l1	Bub1b	Ctnnb1	Cdyl	Cnbp
Bax	Bckdha	Bcl7c	Bub3	Ctnnd1	Cebpg	Cntfr
Bcan	Bckdhb	Bet1	Commd3	Cbfa2t2	Cetn3	Coil
Bcap29	Bckdk	Bex2	Tspo	Cbfb	Cfl1	Col2a1
Phb2	Bcl10	Bgn	Hyou1	Cbl	Cfl2	Comp
Bcat2	Bcl2l1	Bid	Cab39	Cbx1	Chka	Copa
Bckdha	Bcl7c	Blm	Cacybp	Cbx5	Chl1	Cops2
Bckdhb	Bet1	Bmi1	Ddr1	Rb1cc1	Cit	Cox17
Bckdk	Bex2	Bmpr1a	Anxa2	Ccna1	Cited1	Cox4i1
Bcl10	Bid	Bnip2	Calm1	Ccnb2	Clcn3	Cox5a
Bcl2l1	Blm	Bnip3	Calm2	Ccne2	Clns1a	Cox6a1
Bcl7c	Bmi1	Bop1	Calm3	Ccni	Clgn	Cox6c
Bet1	Bmpr1a	Bpgm	Calr	Ccs	Clk4	Cox7c
Bex2	Bnc1	Brca1	Calu	Cct2	Clta	Cox8a
Bid	Bnip2	Brca2	Camk2g	Cct3	Clu	Cpeb1
Bmi1	Bnip3	Zfp36l1	Caml	Cct4	Cnbp	Cpt2
Bmpr1a	Bop1	Birc6	Canx	Cct5	Cntfr	Crabp1
Bnc1	Brca1	Bsg	Cap1	Cct6b	Coil	Crat
Bnip2	Brca2	Btg2	Capns1	Cct7	Col2a1	Crem
Bnip3	Zfp36l1	Btrc	Capn6	Cct8	Comp	Crk
Bop1	Birc6	Bub1	Capn7	Cd151	Copa	Crlf1
Brca2	Bsg	Bub1b	Capza2	Entpd6	Cops2	Cs
Zfp36l1	Btg2	Bub3	Capzb	Entpd5	Coq7	Csnk2a2
Birc6	Btrc	Commd3	Cat	Cd82	Cox17	Csnk2b
Bsg	Bub1	Tspo	Casp2	Cdk1	Cox4i1	Smc3
Btg2	Bub1b	Hyou1	Ctnnb1	Cdk11b	Cox5a	Csrp2
Btrc	Bub3	Cab39	Ctnnd1	Cdc42	Cox6a1	Cst3
Bub1	Commd3	Cacybp	Cbfb	Cdc45	Cox6c	Cst8
Bub1b	Tspo	Ddr1	Serpinh1	Cdc7	Cox7c	Cst9
Bub3	Hyou1	Anxa2	Cbx1	Cdh2	Cox8a	Ctbp2
Commd3	Cab39	Calm1	Cbx2	Cdk4	Cpeb1	Pcyt1a
Tspo	Cacybp	Calm2	Cbx5	Cdk5	Cpt2	Ctsd
Hyou1	Ddr1	Calm3	Rb1cc1	Cdk7	Crabp1	Ctsl
Cab39	Anxa2	Calr	Ccna2	Cdkn2c	Crat	Cux1
Cacnb3	Calm1	Calu	Ccnb2	Cdkn2d	Atf6b	Cyct
Cacybp	Calm2	Camk2g	Ccnd1	Cdo1	Crem	Cyp2a12
Ddr1	Calm3	Caml	Ccne2	Ift81	Crk	Cyp51
Anxa2	Calr	Canx	Ccng1	Cebpz	Crlf1	Dad1
Calm1	Calu	Cap1	Ccni	Cebpg	Cry1	Dgka
Calm2	Camk2g	Capns1	Cct2	Cenpc1	Cs	Dapk3
Calm3	Caml	Capn6	Cct3	Cetn3	Csnk2a2	Daxx
Calr	Canx	Capn7	Cct4	Cfl1	Csnk2b	Dazl
Calu	Cap1	Capza2	Cct5	Cfl2	Smc3	Dbi
Camk2g	Capns1	Capzb	Cct7	Chd1	Csrp2	Dbil5
Caml	Capn6	Cat	Cct8	Ovgp1	Cst3	Dclk1
Canx	Capn7	Casp2	Cd151	Chka	Cst8	Dctn1
Cap1	Capza2	Casp6	Cd2ap	Chuk	Cst9	Ddb1
Capg	Capzb	Ctnnb1	Entpd6	Cidea	Ctbp2	Asap1
Capns1	Cat	Ctnnd1	Entpd5	Cit	Pcyt1a	Ddost
Capn6	Casp2	Cav1	Cd63	Cited1	Ctsd	Ddt
Capn7	Casp6	Runx3	Cd82	Clcn2	Ctsl	Dhx15
Capza2	Ctnnb1	Cbfb	Cd9	Clns1a	Cux1	Ddx4
Capzb	Ctnnd1	Serpinh1	Cdc25a	Clgn	Cyct	Ddx5
Cat	Runx3	Cbr1	Cdk1	Clk1	Cyp2a12	Dhx9
Casp2	Cbfb	Cbx1	Cdk11b	Clk4	Cyp51	Dgcr6
Casp6	Serpinh1	Cbx2	Cdc42	Clock	Dad1	Slc25a1
Ctnnb1	Cbr1	Cbx5	Cdc45	Clta	Dgka	Dio2
Ctnnd1	Cbx1	Rb1cc1	Cdc7	Clu	Daxx	Dld
Runx3	Cbx2	Ccna2	Cdh2	Cmas	Dazl	Dll3
Cbfb	Cbx5	Ccnb2	Cdk4	Cnbp	Dbi	Dmpk
Serpinh1	Rb1cc1	Ccnd1	Cdk5	Coil	Dbil5	Dync1h1
Cbr1	Ccna2	Ccnd2	Cdk7	Col18a1	Dclk1	Dync1i2
Cbx1	Ccnb2	Ccne2	Cdkn1b	Comp	Dctn1	Dnm2
Cbx2	Ccnd1	Ccng1	Cdo1	Copa	Ddb1	Dnpep
Cbx4	Ccnd2	Ccni	Ift81	Cops2	Asap1	Dpm2
Ccna2	Ccne2	Cct2	Cebpz	Cox17	Ddost	Dr1
Ccnb2	Ccng1	Cct3	Cenpa	Cox4i1	Ddt	Drd2
Ccnd1	Ccni	Cct4	Cenpc1	Cox5a	Dhx15	Drg1
Ccnd2	Cct2	Cct5	Cetn3	Cox6a1	Ddx4	Arid3a
Ccng1	Cct3	Cct7	Cfl1	Cox6c	Ddx5	Adam18
Ccni	Cct4	Cct8	Cfl2	Cox7c	Ddx6	Adam26a
Cct2	Cct5	Cd151	Ovgp1	Cox8a	Dhx9	Adam24
Cct3	Cct7	Cd2ap	Chka	Cpe	Dgcr6	Dtnb
Cct4	Cct8	Scarb2	Chuk	Cpeb1	Slc25a1	Dvl1
Cct5	Cd151	Entpd6	Cidea	Cpt1a	Dio2	Dyrk1b
Cct7	Cd2ap	Entpd5	Cited1	Cpt2	Dld	E4f1
Cct8	Entpd6	Cd63	Clcn2	Crabp1	Dll3	Phc1
Cd151	Entpd5	Cd82	Clcn3	Crat	Dync1h1	Eed
Cd2ap	Cd63	Cd9	Clns1a	Atf6b	Dync1i2	Eef1a1
Entpd6	Cd82	Cdc25a	Clgn	Crem	Dnm2	Eef2
Entpd5	Cd9	Cdk1	Clk1	Bcar1	Dnmt1	Ehd1
Cd82	Cdc25a	Cdk11b	Clk4	Crk	Dnpep	Eif1a
Cd9	Cdk1	Cdc42	Cln3	Crlf1	Dpm2	Eif2s1
Cdc25a	Cdk11b	Cdc45	Clock	Cry1	Dr1	Eif2b4
Cdc25b	Cdc42	Cdc7	Clta	Cry2	Drd2	Eif3a
Cdk1	Cdc45	Cdh2	Clu	Cs	Drg1	Eif4a2
Cdk11b	Cdc7	Cdk4	Cmas	Csnk2a2	Arid3a	Eif4e
Cdc42	Cdh2	Cdk5	Cnbp	Csnk2b	Epyc	Eif4ebp1
Cdc45	Cdk4	Cdk7	Coil	Smc3	Dst	Aimp1
Cdc7	Cdk5	Cdkn1b	Col18a1	Cst3	Adam18	Enah
Cdh2	Cdk7	Cdo1	Col3a1	Cst9	Adam26a	Eno1
Cdk4	Cdkn1b	Cdyl	Col4a1	Ctbp1	Adam24	Eno3
Cdk5	Cdo1	Cebpz	Col1a1	Pcyt1a	Dtnb	Epc1
Cdk7	Cdyl	Cenpa	Col1a2	Ctsb	Dvl1	Stx2
Cdkn1b	Cebpz	Cetn3	Copa	Ctsd	Dyrk1b	Epn1
Cdyl	Cenpa	Cfl1	Cops2	Ctsl	E4f1	Epn2
Cebpz	Cetn3	Cfl2	Coq7	Cttn	Mapre1	Eps15
Cenpa	Cfl1	Ovgp1	Cox17	Celf1	Ect2	Ercc1
Cetn3	Cfl2	Chka	Cox4i1	Cux1	Phc1	Ercc3
Cfl1	Chka	Chuk	Cox5a	Cyb561	Eed	Erh
Cfl2	Chuk	Cidea	Cox6a1	Cyct	Eef1a1	Amz2
Ovgp1	Cidea	Cited1	Cox6c	Dad1	Eef2	Gnb1l
Chka	Cited1	Clcn2	Cox7c	Dag1	Ehd1	Esx1
Chuk	Clcn2	Clcn3	Cox8a	Daxx	Eif1a	Khdrbs3
Cidea	Clcn3	Clcn5	Cpe	Dazl	Eif2s1	Drosha
Cited1	Clcn5	Clns1a	Cpeb1	Dbi	Eif2b4	Chchd2
Clcn2	Clns1a	Clk1	Cpt1a	Dbil5	Eif3a	Evl
Clns1a	Clk1	Clk4	Cpt2	Dbnl	Eif4a2	Muc4
Clk1	Clk4	Tpp1	Crabp1	Dctn1	Eif4e	Man2a2
Tpp1	Tpp1	Cln3	Crat	Ddb1	Aimp1	Igf2bp3
Cln3	Cln3	Clock	Atf6b	Ddost	Emd	Eya3
Clock	Clock	Clta	Crem	Ddt	Enah	Eya4
Clta	Clta	Clu	Bcar1	Dhx15	Eno1	Eri3
Clu	Clu	Cmas	Crk	Ddx3x	Eno3	Smc1b
Cmas	Cmas	Cnbp	Crkl	Ddx4	Stom	Ezh2
Cnbp	Cnbp	Cnn2	Crlf1	Ddx5	Epc1	Elmo1
Cnp	Cnp	Col18a1	Cry1	Ddx6	Stx2	Sec63
Cntfr	Cntfr	Col3a1	Cry2	Dhx9	Epn1	Acsl1
Col18a1	Col18a1	Col4a1	Cryz	Degs1	Epn2	Ptk2
Col4a1	Col4a1	Col5a1	Cs	Dgcr6	Eps15	Faf1
Col5a1	Copa	Col6a1	Csk	Slc25a1	Ercc1	Wdr5
Col1a1	Cops2	Col6a2	Csnk2a1	Dhh	Ercc3	Fbp1
Copa	Coq7	Col1a1	Csnk2a2	Dld	Erh	Fdft1
Cops2	Cox17	Col1a2	Csnk2b	Dmpk	Amz2	Fdx1
Coq7	Cox4i1	Copa	Smc3	Dmc1	Gnb1l	Fem1b
Cox17	Cox5a	Cops2	Csrp1	Dync1h1	Esx1	Fen1
Cox4i1	Cox6a1	Coq7	Cst3	Dync1i2	Khdrbs3	Fh1
Cox5a	Cox6c	Cox17	Cst9	Dnm2	Drosha	Fhl4
Cox6a1	Cox7c	Cox4i1	Cstb	Dnmt1	Chchd2	Ppm1g
Cox6c	Cox8a	Cox5a	Ctbp1	Dnpep	Evi5	Fkbp1a
Cox7c	Cpe	Cox6a1	Pcyt1a	Dpagt1	Muc4	Fkbp4
Cox8a	Cpt1a	Cox6c	Ctsb	Dr1	Man2a2	Fkbp5
Cpe	Cpt2	Cox7c	Ctsd	Drd4	Igf2bp3	Fkbp8
Cpt1a	Crabp1	Cox8a	Ctsl	Drg1	Eya4	Lpin1
Cpt2	Crat	Cpe	Cttn	Drg2	Eri3	Fnta
Crabp1	Atf6b	Cpt1a	Celf1	Adam18	Smc1b	Frat1
Crat	Bcar1	Cpt2	Cux1	Dtnb	Ezh2	Frg1
Atf6b	Crk	Crabp1	Cyb561	Dvl1	Plxnb2	Brd2
Bcar1	Crkl	Crat	Cyct	Dvl2	Faah	Fth1
Crk	Dpysl2	Atf6b	Dad1	Dyrk1a	Sec63	Aktip
Crkl	Cr1l	Bcar1	Dag1	Dyrk1b	Acsl1	Fxr1
Crlf1	Cry1	Crk	Daxx	E4f1	Ptk2	Fzd6
Dpysl2	Cry2	Crkl	Dazl	Mapre1	Faf1	Ganab
Cry1	Cs	Dpysl2	Dbi	Ebp	Wdr5	G6pd2
Cry2	Csk	Cr1l	Dbnl	Ect2	Fasn	Galnt3
Cs	Csnk2a1	Cry1	Eci1	Phc1	Srsf10	Gapdhs
Csk	Csnk2a2	Cry2	Dck	Eed	Fbp1	Gata2
Csnk2a1	Csnk2b	Cs	Dcn	Eef1a1	Fdft1	Rabac1
Csnk2a2	Smc3	Csk	Dctn1	Eef2	Fdx1	Usp15
Csnk2b	Csrp1	Csnk2a1	Ddb1	Egr1	Fem1b	Mtpn
Smc3	Cst3	Csnk2a2	Asap1	Ehd1	Fen1	Bloc1s1
Csrp1	Cst9	Csnk2b	Gadd45a	Eif1a	Fh1	Kat2a
Cst3	Cstb	Smc3	Ddost	Eif2s1	Fhl4	Nr6a1
Cst9	Ctbp1	Csrp1	Ddt	Eif2b4	Ppm1g	Gpd2
Cstb	Ctbp2	Cst3	Dhx15	Eif3a	Fkbp1a	Gfra2
Ctbp1	Pcyt1a	Cst9	Ddx3x	Eif4a2	Fkbp4	Gfra4
Ctbp2	Ctsb	Cstb	Ddx4	Eif4e	Fkbp5	Tsc22d3
Pcyt1a	Ctsd	Ctbp1	Ddx5	Eif4ebp2	Fkbp8	Gykl1
Ctsb	Ctsl	Ctbp2	Ddx6	Elf1	Lpin1	Gk2
Ctsd	Cttn	Pcyt1a	Dhx9	Aimp1	Flot2	Galk1
Ctsh	Celf1	Ctsb	Degs1	Emb	Fmr1	Glul
Ctsl	Cux1	Ctsd	Slc25a1	Mark2	Srgap2	Hagh
Cttn	Cxadr	Ctsl	Dhcr7	Emp3	Fnta	Glrp1
Celf1	Cyb561	Cttn	Dhh	Enah	Frat1	Gm2a
Cux1	Dad1	Celf1	Dld	Enc1	Frg1	Gnl1
Cxadr	Dag1	Cux1	Dlg1	Eno1	Brd2	Gna12
Cyb561	Dapk3	Cxadr	Dmpk	Eno3	Fth1	Gna13
Cyba	Daxx	Cyb561	Dmc1	Epas1	Aktip	Gnai2
Cyp11a1	Dazl	Cyba	Dync1h1	Stom	Fxr1	Gnas
Cyp17a1	Dbi	Dad1	Dync1i2	Epc1	Ganab	Gnb1
Dad1	Dbnl	Dag1	Dnm2	Epn1	G6pd2	Gnb2
Dag1	Eci1	Dapk3	Dnmt1	Epn2	Gaa	Bscl2
Dapk3	Dck	Daxx	Dnmt3a	Eps15	Galnt3	Gng5
Daxx	Dctn1	Dazl	Dnmt3b	Ercc1	Gapdhs	Gnpat
Dazl	Ddb1	Dbi	Dnpep	Ercc3	Gata2	Gpaa1
Dbi	Asap1	Dbnl	Dpagt1	Erh	Rabac1	Cmklr1
Dbnl	Gadd45a	Eci1	Dr1	Ptprv	Usp15	Gpi1
Eci1	Ddost	Dck	Drd4	Amz2	Mtpn	Gpr19
Dck	Ddt	Dcn	Drg1	Gnb1l	Kat2a	Lancl1
Dctn1	Dhx15	Dctn1	Atn1	Esx1	Nr6a1	Grcc10
Ddb1	Ddx3x	Ddb1	Dtnb	Khdrbs3	Gpd2	Lpcat3
Asap1	Ddx4	Asap1	Dvl1	Drosha	Gfra2	Grik5
Ddost	Ddx5	Gadd45a	Dvl2	Chchd2	Gfra4	Grin2b
Ddt	Ddx6	Ddost	Dvl3	Evi5	Tsc22d3	Grin2d
Dhx15	Dhx9	Ddt	Dyrk1a	Evl	Gykl1	Pdia3
Ddx3x	Degs1	Dhx15	Dyrk1b	Man2a2	Gk2	Gsg1
Ddx4	Slc25a1	Ddx3x	E2f1	Igf2bp3	Galk1	Gspt1
Ddx5	Dhcr7	Ddx4	E2f5	Eya3	Glul	Gsta4
Ddx6	Dhh	Ddx5	E4f1	Eri3	Hagh	Gstm2
Dhx9	Dld	Ddx6	Mapre1	Ezh1	Gm2a	Gstm5
Degs1	Dlg1	Dhx9	Ebp	Smc1b	Gnl1	Gstm6
Slc25a1	Mpp3	Degs1	Sparcl1	Igsf8	Gna12	Gstt2
Dhcr7	Dmpk	Slc25a1	Ect2	Ezh2	Gna13	Gstz1
Dhh	Dmc1	Dhcr7	Phc1	Plxnb2	Gnai2	Gtf2h1
Dld	Dync1h1	Dhh	Eed	Ube4a	Gnas	Gtf2i
Dlg1	Dync1i2	Dld	Eef1a1	Faah	Gnb1	Trip12
Mpp3	Dnm2	Dlg1	Eef2	Sec63	Gng10	Gtpbp1
Dmpk	Dnmt1	Dmpk	Eef2k	Sesn1	Bscl2	Thumpd3
Dync1h1	Dnmt3a	Dmc1	Egr1	Ptk2	Gng5	Gucy2d
Dync1i2	Dnmt3b	Dync1h1	Ehd1	Faf1	Gnpat	Guk1
Dnm2	Dnpep	Dync1i2	Eif1a	Wdr5	Gpaa1	H2-Aa
Dnmt1	Dpm2	Dnm2	Eif2b4	Fasn	Lpar1	H2-Ab1
Dnmt3a	Dr1	Dnmt1	Eif3a	Srsf10	Cmklr1	H2-K1
Dnmt3b	Drd4	Dnmt3a	Eif4a2	Fat1	Gpi1	H2-DMb1
Dnpep	Drg1	Dnmt3b	Eif4e	Fbn2	Gpr19	H3f3a
Dpm2	Atn1	Dnpep	Eif4ebp1	Fbp1	Lancl1	H3f3b
Dr1	Dtna	Dpagt1	Eif4ebp2	Fdft1	Grcc10	Hap1
Drg1	Dtnb	Dr1	Eln	Fdx1	Lpcat3	Hba-a1
Drg2	Dvl1	Drd4	Aimp1	Fech	Grik5	Hdac2
Atn1	Dvl2	Drg1	Emb	Akr1b8	Grin2b	Hdac3
Dst	Dvl3	Atn1	Emd	Fh1	Grin2d	Hdac5
Dtna	Dyrk1a	Dtna	Mark2	Fhl1	Pdia3	Hdc
Dtnb	Dyrk1b	Dtnb	Emp3	Fhl4	Gsg1	Hdgf
Dvl1	E2f1	Dvl1	Enah	Ppm1g	Gspt1	Hdgfl1
Dvl2	E4f1	Dvl2	Enc1	Fkbp1a	Gstm2	Hells
Dvl3	Mapre1	Dvl3	Eno3	Fkbp2	Gstm5	Herc2
Dyrk1a	Ebp	Dyrk1a	Epas1	Fkbp4	Gstt2	Hexa
Dyrk1b	Ect2	E2f1	Stom	Fkbp5	Gstz1	Foxj1
E2f1	Phc1	E4f1	Epc1	Fkbp8	Gtf2h1	Hgf
E4f1	Eed	Mapre1	Epn1	Lpin1	Gtf2i	Hgs
Mapre1	Eef1a1	Ebp	Epn2	Flii	Trip12	Hint1
Ebp	Eef2	Sparcl1	Eps15	Flot1	Gtpbp1	Hipk1
Ect2	Eef2k	Ect2	Eps15l1	Flot2	Thumpd3	Hipk3
Phc1	Efnb1	Phc1	Nr2f6	Fmr1	Guca2b	Hk1
Eed	Egr1	Eed	Ercc1	Zcchc14	Guk1	Hmgn1
Eef1a1	Ehd1	Eef1a1	Ercc3	Srgap2	H2-Aa	Hmgcl
Eef2	Eif1a	Eef2	Erh	Fnta	H2-Ab1	Hmgcr
Eef2k	Eif2b4	Eef2k	Ptprv	Fos	H2-K1	Hmga2
Efnb1	Eif3a	Efnb1	Amz2	Fosb	H3f3a	Hmox2
Egr1	Eif4a2	Egr1	Esx1	Frg1	H3f3b	Nr4a1
Egr4	Eif4e	Ehd1	Smarcad1	Brd2	Hap1	Hnrnpab
Ehd1	Eif4ebp1	Eif1a	Khdrbs3	Fth1	Hdac2	Hnrnpk
Eif1a	Eif4ebp2	Eif2b4	Fgd6	Ftl1	Hdac3	Hnrnpl
Eif2b4	Aimp1	Eif3a	Drosha	Aktip	Hdac5	Hoxa4
Eif3a	Emd	Eif4a2	Chchd2	Dtx1	Hdac6	Hoxd8
Eif4e	Mark2	Eif4e	Celf2	Fxr1	Hdgf	Agfg1
Eif4ebp1	Enah	Eif4ebp1	Evi5	Fyn	Hdgfl1	Hspa8
Eif4ebp2	Enc1	Eif4ebp2	Evl	Xrcc6	Hells	Hspa1l
Elk4	Eno1	Eln	Man2a2	Ganab	Herc2	Hsd17b4
Aimp1	Epas1	Aimp1	Pofut1	Gaa	Hexa	Hsf1
Emd	Epc1	Emd	Igf2bp1	Gab1	Foxj1	Hsf2
Mark2	Ephb4	Mark2	Eya3	Gab2	Hgs	Dnajb3
Enah	Ephb6	Enah	Eri3	Galc	Hint1	Hsph1
Enc1	Epn1	Enc1	Ezh1	Galnt1	Hipk1	Hsp90ab1
Eno1	Epn2	Eno1	Smc1b	Galnt3	Hipk3	Hsp90aa1
Eno3	Eps15	Epas1	Igsf8	Gapdhs	Hk1	Hspa4
Epas1	Eps15l1	Stom	Ezh2	Gart	Hmgn1	Hspa9
Stom	Nr2f6	Epc1	Plxnb2	Gas6	Hmgcl	Hspe1
Epc1	Ercc1	Ephb4	Ube4a	Gas7	Hmgcr	Elavl1
Epha2	Ercc3	Ephb6	Sec63	Gata1	Hmga2	Ica1
Ephb4	Erf	Epn1	Sesn1	Gata4	Hmox2	Ide
Ephb6	Erh	Epn2	Acsl1	Rabac1	Nr4a1	Ifnar1
Stx2	Ptprv	Eps15	Ptk2	Usp15	Hnrnpab	Ifrd1
Epn1	Amz2	Eps15l1	Faf1	Mtpn	Hnrnpk	Il3ra
Epn2	Esx1	Nr2f6	Wdr5	Kat2a	Hnrnpl	Ilf3
Eps15	Khdrbs3	Ercc1	Fasn	Mrps33	Hoxa4	Kpnb1
Eps15l1	Drosha	Ercc3	Srsf10	Gpd1	Hoxd8	Incenp
Nr2f6	Chchd2	Erf	Fat1	Gfra4	Agfg1	Inpp1
Erbb2	Celf2	Erh	Fbl	Ggps1	Eif2ak1	Eif3e
Ercc1	Evi5	Ptprv	Fbln1	B4galt1	Hspa1l	Itgb1bp1
Ercc3	Evl	Esx1	Fbp1	Tsc22d3	Hsd17b4	Eif6
Erf	Man2a2	Khdrbs3	Fdx1	Gja1	Hsf1	Itm2b
Erg	Pofut1	Drosha	Fech	Gykl1	Hsf2	Itpr3
Erh	Igf2bp1	Chchd2	Fen1	Gk2	Dnajb3	Jund
Ptprv	Eya3	Celf2	Akr1b8	Gclc	Hsph1	Kcnu1
Amz2	Eri3	Evi5	Fh1	Gclm	Hsp90ab1	Khsrp
Gnb1l	Ezh1	Evl	Fhl1	Galk1	Hsp90aa1	Kif17
Esx1	Smc1b	Man2a2	Fhl4	Glul	Hspa4	Kif1a
Khdrbs3	Igsf8	Pofut1	Ppm1g	Hagh	Hspa9	Kif2a
Drosha	Ezh2	Igf2bp1	Smc2	Gls	Hspe1	Kif21b
Chchd2	Plxnb2	Eya3	Fkbp1a	Gm2a	Elavl1	Kif3a
Celf2	Ube4a	Eri3	Fkbp2	Gnl1	Ica1	Kif3b
Etv6	Sec63	Ezh1	Fkbp4	Gna11	Ide	Kif5c
Evl	Sesn1	Smc1b	Fkbp5	Gna12	Ifnar1	Kif9
Ext1	Bmp2k	Igsf8	Fkbp8	Gna13	Ifrd1	Kifap3
Man2a2	Acsl1	Ezh2	Flii	Gnai2	Ilf3	Kifc3
Igf2bp1	Ptk2	Plxnb2	Flot1	Gnao1	Kpnb1	Klc2
Igf2bp3	Faf1	Ube4a	Flot2	Gnas	Incenp	Klf2
Eya3	Wdr5	Sec63	Fmr1	Gnb1	Inpp1	Klf4
Eri3	Fscn1	Sesn1	Fn1	Gnb2	Eif3e	Klk1b7-ps
Ezh1	Fasn	Bmp2k	Zcchc14	Gng10	Itch	Klk1
Smc1b	Srsf10	Acsl1	Srgap2	Gng12	Itgb1bp1	Klk1b8
Igsf8	Fat1	Ptk2	Fnta	Bscl2	Eif6	Kpna2
Ezh2	Fbl	Faf1	Fos	Gng5	Itm2b	Kpna4
Plxnb2	Fbln1	Wdr5	Fosb	Gnpat	Itpr3	Kpna6
Ube4a	Fdft1	Fscn1	Fpgs	Gpaa1	Jarid2	Stmn1
Sec63	Fdx1	Fasn	Frg1	Pigq	Jund	Lamp1
Sesn1	Fech	Srsf10	Brd2	Lancl1	Kcnu1	Lamp2
Acsl1	Fen1	Fat1	Fstl1	Gsr	Khsrp	Laptm5
Ptk2	Fgd1	Fbl	Fth1	Rhpn1	Kif16b	Arhgef2
Faf1	Akr1b8	Fbln1	Ftl1	Grcc10	Kif17	Lcp2
Wdr5	Fh1	Fdft1	Aktip	Lpcat3	Kif1b	Ldha
Fscn1	Fhl1	Fdx1	Dtx1	Grik5	Kif2a	Ldhb
Fasn	Fhl3	Fech	Fxr1	Grin2d	Kif3a	Ldhc
Srsf10	Ppm1g	Fen1	Fyn	Grn	Kif3b	Lef1
Fat1	Smc2	Fgfr1	Fzd3	Pdia3	Kif9	Lig1
Fbl	Fkbp1a	Akr1b8	Xrcc6	Gspt1	Kifap3	Limk1
Fbln1	Fkbp2	Fh1	Ganab	Gsta4	Kifc3	Limk2
Fbln2	Fkbp4	Fhl1	Gaa	Gstm2	Klc2	Lipe
Fbn2	Fkbp5	Fhl3	Gab1	Gstm5	Klf2	Sh2b3
Fdft1	Fkbp8	Ppm1g	Gabpa	Gstm6	Klf4	Lrrc23
Fdx1	Flii	Smc2	Gabpb1	Gstt2	Klk1	Ubn1
Fech	Flot1	Fkbp1a	Galnt1	Gstz1	Kpna2	Usp48
Fen1	Flot2	Fkbp2	Gapdhs	Gtf2h1	Kpna4	Idh3b
Fgd1	Fmr1	Fkbp4	Gart	Gtf2i	Kpna6	Oxr1
Fgfr1	Fn1	Fkbp5	Gas6	Trip12	Stmn1	Mfn2
Akr1b8	Zcchc14	Fkbp10	Gas7	Gtpbp1	Lamp1	Mtmr4
Fh1	Srgap2	Fkbp8	Gata1	Thumpd3	Lamp2	Epcam
Fhl1	Fnta	Flii	Gata4	Guk1	Laptm5	Xpnpep1
Fhl3	Fos	Flot1	Rabac1	H2-Ab1	Arhgef2	Zfp704
Ppm1g	Fpgs	Flot2	Usp15	H2-K1	Lcp2	Pfkfb3
Smc2	Frg1	Fmr1	Mtpn	H2-Ke6	Ldha	Glcci1
Fkbp1a	Fshr	Fn1	Bloc1s1	H3f3a	Ldhc	Rbm39
Fkbp2	Brd2	Zcchc14	Kat2a	H3f3b	Lef1	Glmn
Fkbp4	Fth1	Srgap2	Nr6a1	Hadh	Lig1	Hook2
Fkbp5	Ftl1	Fnta	Mrps33	Hdac2	Limk1	Lyar
Fkbp10	Aktip	Fos	Gpd1	Hdac3	Limk2	Galnt10
Fkbp8	Dtx1	Fpgs	Gdi1	Hdac5	Lipe	Mxd4
Lpin1	Fxr1	Frg1	Ggh	Hdac6	Sh2b3	Smad6
Flii	Fyn	Fshr	Ggps1	Hdgf	Lrrc23	Man1a2
Flot1	Fzd3	Brd2	B4galt1	Hdgfl1	Ubn1	Man2b2
Flot2	Xrcc6	Fstl1	Tsc22d3	Hells	Usp48	Mapkapk2
Fmr1	Ganab	Fth1	Gja1	Herc2	Idh3b	Mark3
Fn1	Gaa	Ftl1	Gjc1	Hexa	Oxr1	Matr3
Zcchc14	Gab1	Aktip	Gclc	Hgs	Mfn2	Maz
Fnta	Gabpa	Dtx1	Gclm	Hint1	Mtmr4	Mbd2
Fos	Gabpb1	Fxr1	Galk1	Hipk1	Epcam	Mbd3
Fpgs	Galnt1	Fyn	Glul	Hipk3	Xpnpep1	Mcl1
Frg1	Gapdhs	Fzd3	Hagh	Hk1	Acbd3	Mcm5
Fshr	Gart	Xrcc6	Gls	Hk2	Pfkfb3	Mcm6
Brd2	Gas6	Ganab	Glud1	Hmgn1	Glcci1	Mcm7
Fth1	Gas7	Gaa	Gm2a	Hmg20b	Rbm39	Smcp
Ftl1	Gata1	Gab1	Gnl1	Hmgb3	Hook2	Mdm1
Aktip	Gata4	Gabpa	Gna11	Hmgcl	Lyar	Mdm2
Dtx1	Gata6	Gabpb1	Gna12	Hmgcr	Galnt10	Mdm4
Fxr1	Rabac1	Galnt1	Gna13	Hmgcs2	Mxd4	Rdh11
Fyn	Usp15	Gapdhs	Gnai1	Hmga1	Smad2	Slc3a2
Fzd3	Mtpn	Gart	Gnai2	Hmga2	Smad6	Rab8a
Xrcc6	Bloc1s1	Gas5	Gnas	Hmox2	Man1a2	Fyco1
Ganab	Kat2a	Gas6	Gnb1	Hnrnpab	Man2b2	Mesp1
Gaa	Nr6a1	Gas7	Gnb2	Hnrnpk	Mapkapk2	Mgmt
Gab1	Mrps33	Gata1	Gng12	Hnrnpl	Mapkapk5	Pias2
Gabpa	Gdi1	Gata4	Bscl2	Hoxa4	Mark3	Mknk2
Galnt1	Arhgdig	Gata6	Gng5	Hp1bp3	Matr3	Mlf1
Gart	Ggps1	Rabac1	Gnpat	Hprt	Maz	Mllt10
Gas6	B4galt1	Usp15	Gpaa1	Agfg1	Mbd2	Marcksl1
Gas7	Tsc22d3	Mtpn	Gpam	Eif2ak1	Mbd3	Mns1
Gata1	Gja1	Bloc1s1	Gpc4	Prmt1	Mcl1	Mnt
Gata4	Gjc1	Kat2a	Gpi1	Hspa8	Mcm2	Me1
Gata6	Gclc	Mrps33	Pigq	Hsd17b4	Mcm5	Mdh2
Rabac1	Galk1	Gdi1	Lancl1	Hsf1	Mcm6	Psmd7
Mtpn	Glul	Ggps1	Gpx1	Dnajb3	Mcm7	Mre11a
Bloc1s1	Hagh	B4galt1	Gsr	Hsph1	Anapc1	Msi1
Kat2a	Gls	Tsc22d3	Grb2	Hspb1	Smcp	Sik1
Mrps33	Glud1	Gja1	Grcc10	Hspd1	Mdm1	Mt1
Gdi1	Gm2a	Gjc1	Lpcat3	Hsp90ab1	Mdm2	Mt2
Arhgdig	Gnl1	Gclc	Grik5	Hsp90aa1	Mdm4	Laptm4a
Ggps1	Gna11	Gclm	Grn	Hspa4	Rdh11	Mast2
B4galt1	Gna12	Galk1	Cxcl1	Hspa9	Slc3a2	Mtx1
Tsc22d3	Gna13	Glul	Pdia3	Hspe1	Rab8a	Muc1
Gja1	Gnai1	Hagh	Gspt1	Ndst1	Fyco1	Commd1
Gjc1	Gnai2	Gls	Gsta4	Elavl1	Mesp1	Usp34
Gclc	Gnas	Glud1	Gstm2	Id2	Mgmt	Mxi1
Galk1	Gnb1	Gm2a	Gstm5	Id4	Pias2	Myl4
Glul	Gnb2	Gnl1	Gstm6	Ide	Mknk2	Myo1c
Hagh	Gng12	Gna11	Gstt2	Idh1	Mlf1	Myo5b
Gls	Gng5	Gna12	Gstz1	Idh3g	Mllt10	Naca
Glud1	Gnpat	Gna13	Gtf2h1	Ier2	Marcksl1	Nap1l4
Slc6a9	Got1	Gnai1	Gtf2i	Ier3	Mns1	Ncl
Gm2a	Got2	Gnai2	Trip12	Ifnar1	Mnt	Ndufa4
Gnl1	Gpaa1	Gnas	Gtpbp1	Ifngr2	Me1	Ndufs4
Gna11	Gpam	Gnb1	Thumpd3	Ifrd1	Mdh2	Ndufv1
Gna12	Gpc4	Gnb2	Guk1	Il3ra	Psmd7	Sept2
Gna13	Gpi1	Gng12	H1f0	Ilf3	Mre11a	Nedd8
Gnai2	Pigq	Gng5	H2-K1	Kpnb1	Msh6	Nek1
Gnas	Gpr37	Gnpat	H2-Ke6	Incenp	Msi1	Nek2
Gnb1	Lancl1	Got1	H3f3a	Inha	Mt1	Neurl1a
Gnb2	Gpx1	Gpaa1	H3f3b	Inhbb	Mt2	Nf1
Gng12	Gsr	Gpam	Hadh	Inppl1	Laptm4a	Nf2
Gnpat	Grb2	Gpc4	Hsd17b10	Eif3e	Mast2	Nfatc2ip
Got1	Grb7	Gpi1	Hccs	Itch	Mtx1	Nfkbib
Got2	Grcc10	Pigq	Hcfc1	Itgb1	Muc1	Nfkbil1
Gpaa1	Lpcat3	Gpr37	Hdac2	Itgb1bp1	Commd1	Nfs1
Gpam	Grn	Lancl1	Hdac3	Eif6	Usp34	Ngfr
Gpc4	Pdia3	Gpx1	Hdac5	Itgb5	Mxi1	Nktr
Gpi1	Gspt1	Gsr	Hdac6	Itm2b	Mybl1	Nkx2-6
Pigq	Gspt2	Grb2	Hdgf	Itpa	Mybl2	Mrpl40
Gpr37	Gsta2	Grb7	Hells	Jak1	Myl4	Nme1
Lancl1	Gsta4	Grcc10	Herc2	F11r	Myo1c	Nqo2
Gpx1	Gstm2	Lpcat3	Hexa	Jarid2	Myo5b	Rrp1
Gsr	Gstm5	Grik5	Hgs	Jun	Naca	Nnt
Grb2	Gstm6	Grn	Hif1a	Junb	Nap1l4	Uhrf1
Grb7	Gtf2h1	Pdia3	Hint1	Jund	Ncl	Nup50
Grcc10	Gtf2i	Gspt1	Hipk1	Kcnab1	Ncoa2	Npm1
Lpcat3	Trip12	Gss	Hipk3	Kcnh2	Ndufa4	Npm3
Grik5	Gtpbp1	Gsta2	Hira	Kcnj9	Ndufs4	Nras
Grn	Thumpd3	Gsta4	Hk2	Khsrp	Ndufv1	Nsmaf
Pdia3	Guk1	Gstm2	Hmbs	Kif2a	Sept2	Nudc
Gspt1	H1f0	Gstm5	Hmgn1	Kif3a	Nedd8	Nup62
Gsta2	H2-K1	Gstm6	Hmg20b	Kif3b	Nek1	Nxn
Gsta4	H2-Ke6	Gstz1	Hmgb3	Kif5b	Nek2	Oaz1
Gstm2	H3f3a	Gtf2h1	Hmgcl	Kif9	Nf1	Odc1
Gstm5	H3f3b	Gtf2i	Hmgcr	Kifap3	Nf2	Odf1
Gstm6	Hadh	Trip12	Hmgcs2	Kifc3	Nfatc2ip	Odf2
Gstz1	Hsd17b10	Gtpbp1	Hmga1	Kin	Nfe2l1	Ogdh
Gtf2h1	Hccs	Thumpd3	Hmga2	Klc2	Nfkbil1	Oit1
Gtf2i	Hcfc1	Guk1	Hmox1	Klk1	Nfs1	Fxyd5
Trip12	Hdac2	H1f0	Hmox2	Kpna2	Ngfr	Slc22a18
Gtpbp1	Hdac3	H2-K1	Nr4a1	Kpna3	Nktr	Cldn11
Thumpd3	Hdac5	H2-Ke6	Hnrnpab	Kpna4	Nkx2-6	Ovol1
Guk1	Hdac6	H3f3a	Hnrnpk	Kpna6	Mrpl40	P4hb
H1f0	Hdgf	H3f3b	Hnrnpl	Ktn1	Nme1	Pabpc1
H2-Ke6	Hells	Hadh	Hp1bp3	Stmn1	Nqo2	Pabpc2
H3f3a	Herc2	Hsd17b10	Hprt	Lamb2	Rrp1	Pafah1b1
H3f3b	Hes1	Hba-a1	Agfg1	Lamp1	Nnt	Pafah1b3
Hadh	Hexa	Hccs	Eif2ak1	Lamp2	Uhrf1	Prdx1
Hsd17b10	Hgs	Hcfc1	Prmt1	Lasp1	Nup50	Pam
Hap1	Hif1a	Hdac2	Hspa8	Lcp2	Nras	Pappa
Hccs	Hint1	Hdac3	Hsd17b4	Ldha	Nsmaf	Pcbp2
Hcfc1	Hipk1	Hdac5	Hsf1	Ldhb	Nudc	Pcdh8
Hdac2	Hipk3	Hdac6	Hsf2	Ldhc	Nup62	Pcm1
Hdac3	Hira	Hdgf	Hsph1	Lef1	Nxn	Pcmt1
Hdac5	Hk1	Hells	Hspb1	Eif2d	Oat	Pcna
Hdac6	Hk2	Herc2	Hspd1	Lig1	Oaz1	Pcnt
Hdgf	Hmbs	Hexa	Hsp90ab1	Lmnb1	Odc1	Cdk16
Hells	Hmgn1	Hgs	Hsp90aa1	Lmo4	Odf1	Cdk18
Herc2	Hmg20b	Hif1a	Hspa4	Sh2b3	Odf2	Pdcd4
Hes1	Hmgb3	Hint1	Hspa9	Lrrc23	Ogdh	Pdcd6ip
Hexa	Hmgcl	Hipk1	Hspe1	Lta4h	Oit1	Pde1a
Hgs	Hmgcr	Hipk3	Hspg2	Alad	Fxyd5	Pde1c
Hif1a	Hmga1	Hira	Ndst1	Ubn1	Slc22a18	Pde3b
Hint1	Hmox1	Hk2	Elavl1	Peg10	Ovol1	Pde4a
Hipk3	Hmox2	Hmbs	Elavl2	Ly6e	P4hb	Pde6d
Hira	Nr4a1	Hmgn1	Id2	Usp48	Pabpc1	Pde8a
Hk1	Hnrnpab	Hmg20b	Ide	Idh3b	Pabpc2	Pdha2
Hk2	Hnrnpk	Hmgb3	Idh1	Oxr1	Pafah1b1	Pdk2
Hmbs	Hnrnpl	Hmgcl	Idh3g	Mfn2	Pafah1b3	Pdpk1
Hmgn1	Hp1bp3	Hmgcr	Ier2	Epcam	Prdx1	Pea15a
Hmg20b	Hprt	Hmgcs2	Ifnar1	Xpnpep1	Pcbp2	Pemt
Hmgb3	Agfg1	Hmga1	Ifngr2	Atp13a1	Pcdh8	Penk
Hmgcl	Eif2ak1	Hmox1	Ifrd1	Acbd3	Pcm1	Per1
Hmgcr	Prmt2	Hmox2	Igf1r	Rfxap	Pcmt1	Pex11a
Hmgcs2	Prmt1	Hnrnpab	Igfbp2	Glcci1	Pcna	Pex11b
Hmga1	Hspa8	Hnrnpk	Igfbp4	Mlc1	Pcnt	Pfdn2
Hmox1	Hsd17b3	Hnrnpl	Igfbp6	Rbm39	Cdk16	Pfkfb2
Hmox2	Hsd17b4	Hp1bp3	Ilf3	Lyar	Pdcd4	Pfkm
Nr4a1	Hsf1	Hprt	Ilk	Mad1l1	Pdcd6ip	Pfn2
Hnrnpab	Hsf2	Agfg1	Lrig1	Mxd4	Pde1a	Cdk14
Hnrnpk	Hsph1	Eif2ak1	Kpnb1	Smad2	Pde1c	Pgk2
Hnrnpl	Hspb1	Prmt2	Incenp	Smad5	Pde3b	Slc25a3
Hp1bp3	Hspd1	Prmt1	Inha	Ccndbp1	Pde4a	Phtf1
Hprt	Hsp90ab1	Hspa8	Inhbb	Man1a2	Pde6d	Pick1
Agfg1	Hsp90aa1	Hsd17b3	Inppl1	Man2a1	Pde8a	Pigf
Eif2ak1	Hspa4	Hsd17b4	Eif3e	Man2b2	Pdha2	Pik3cd
Prmt2	Hspa9	Hsd3b1	Irf9	Mapkapk2	Pdk2	Pik3r3
Prmt1	Hspe1	Hsf1	Itch	Mapkapk5	Pdpk1	Pim1
Hspa8	Hspg2	Hsf2	Itgb1	Nprl3	Pea15a	Pip5k1a
Hsd17b3	Ndst1	Hsph1	Itgb1bp1	Mark3	Pemt	Pja1
Hsd17b4	Elavl1	Hspb1	Eif6	Matr3	Penk	Prkaca
Hsd3b1	Elavl2	Hspd1	Itgb5	Maz	Per1	Prkcd
Hsf1	Hyal2	Hsp90ab1	Cd47	Mbd1	Pex11a	Prkcq
Hsf2	Ica1	Hsp90aa1	Itm2b	Mbd2	Pex11b	Pkdrej
Hsph1	Id2	Hspa4	Itpa	Mbd3	Pfdn2	Pkib
Hspb1	Ide	Hspa9	Itsn1	Mcl1	Pfkfb2	Pkig
Hspd1	Idh1	Hspe1	Jag2	Mcm3	Pfkm	Pknox1
Hspa1b	Idh3g	Hspg2	Jak1	Mcm2	Pfn2	Papola
Hsp90ab1	Ier2	Ndst1	Jak2	Mcm5	Cdk14	Plcd4
Hsp90aa1	Ifnar1	Elavl1	F11r	Mcm6	Pgk2	Plcg1
Hspa4	Ifngr2	Elavl2	Jarid2	Mcm7	Slc25a3	Pa2g4
Hspa9	Ifrd1	Hyal2	Jun	Anapc1	Phtf1	Pms2
Hspe1	Igf1r	Id2	Junb	Mgrn1	Pick1	Ppp1r14b
Sdc2	Igfbp2	Id3	Jund	Mdm1	Pigf	Sept5
Hspg2	Il10rb	Ide	Kcnh2	Mdm2	Pik3cd	Sept4
Ndst1	Ilf3	Idh1	Khsrp	Mdm4	Pik3r3	Pola2
Trmt2a	Ilk	Idh3g	Kif11	Abcc1	Pim1	Polb
Elavl1	Lrig1	Ier2	Kif13b	Rdh11	Pja1	Pold2
Elavl2	Kpnb1	Ifnar1	Kif1b	Slc3a2	Prkaca	Polg
Hyal2	Incenp	Ifngr2	Kif1c	Rab8a	Prkcd	Cnot7
Ica1	Inha	Ifrd1	Kif2a	Fyco1	Prkcq	Med1
Id2	Inhbb	Igf1r	Kif21a	Men1	Pkdrej	Sypl
Id3	Inppl1	Igf2	Kif3a	Mesp1	Pkib	Ppib
Ide	Eif3e	Igfbp2	Kif3b	Mfge8	Pkig	Ppm1a
Idh1	Irf1	Igfbp4	Kif4	Minpp1	Pknox1	Ppm1b
Idh3g	Irf9	Igfbp6	Kif5b	Pias2	Papola	Ppp1ca
Ier2	Itch	Il10rb	Kifap3	Mknk2	Plcd4	Ppp1cb
Ifnar1	Itga6	Il6st	Kit	Mlf1	Plcg1	Ppp1cc
Ifngr2	Itgb1	Ilf3	Klc1	Mllt10	Pa2g4	Ppp2cb
Ifrd1	Itgb1bp1	Ilk	Klc2	Marcksl1	Pms2	Ppp3ca
Igf1r	Eif6	Lrig1	Klf4	Mmp14	Ppp1r14b	Ppp3r2
Igfbp2	Itgb5	Kpnb1	Klf9	Mns1	Pnn	Ppp5c
Igfbp4	Itm2b	Incenp	Kpna1	Me1	Sept5	Ppt1
Il10rb	Itpa	Inha	Kpna2	Mdh2	Sept4	Nup88
Irak1	Itpr3	Inhbb	Kpna3	Mdh1	Pola2	Prim2
Ilf3	Itsn1	Inppl1	Kpna4	Mov10	Polb	Prkar1a
Ilk	Jag2	Eif3e	Kpna6	Psmd7	Pole	Prkcsh
Lrig1	Jak1	Irf9	Ktn1	Mpeg1	Polg	Prm1
Kpnb1	F11r	Itch	Stmn1	Mre11a	Cnot7	Prm2
Incenp	Jarid2	Itga6	Lama1	Cited2	Med1	Proc
Inha	Jun	Itgb1	Lamb1	Msh2	Sypl	Prom1
Inhbb	Jund	Itgb1bp1	Lamb2	Msh3	Ppib	Npepps
Inppl1	Kcnh2	Eif6	Lamp1	Msh6	Ppm1a	Psap
Eif3e	Khsrp	Itgb5	Lamp2	Msi1	Ppm1b	Cyth1
Irf1	Kif11	Cd47	Lasp1	Mt1	Ppp1ca	Cyth2
Irf9	Kif13b	Itm2b	Arhgef1	Mt2	Ppp1cb	Cyth3
Itch	Kif1b	Itpa	Lcp2	Mtf2	Ppp1cc	Psen1
Itga6	Kif1c	Itpr3	Ldb1	Mthfd2	Ppp2cb	Psmb1
Itgb1	Kif2a	Itsn1	Ldha	Laptm4a	Ppp3ca	Psmb4
Itgb1bp1	Kif21a	Jag2	Ldhb	Mast2	Ppp3r2	Psmb5
Eif6	Kif3a	Jak1	Ldhc	Mtx1	Ppp5c	Psmb6
Itgb5	Kif3b	F11r	Lgals1	Commd1	Ppt1	Psmb7
Itm2b	Kif4	Jarid2	Eif2d	Usp34	Nup88	Psmc1
Itpa	Kif5b	Jun	Lig1	Mxi1	Prim2	Psmc3
Itpr3	Kin	Junb	Limk1	Mybl1	Prkar1a	Psmc3ip
Itsn1	Kit	Jund	Limk2	Mybl2	Prkcsh	Psmc5
Jag2	Klc1	Kcnh2	Llgl1	Gadd45b	Prm1	Psmd4
Jak1	Klc2	Khsrp	Lmnb1	Myd88	Prm2	Psme3
F11r	Klf4	Kif11	Lmo4	Myef2	Prom1	Ptbp1
Jarid2	Kpna1	Kif13b	Sh2b3	Myo1c	Npepps	Ptdss1
Jun	Kpna2	Kif1b	Lrp1	Myo7a	Psap	Pten
Jund	Kpna3	Kif1c	Lrp6	Ppp1r12a	Cyth1	Bspry
Jup	Kpna4	Kif2a	Lss	Nap1l4	Cyth2	Socs7
Kcnab3	Kpna6	Kif21a	Lta4h	Nck1	Psen1	Prpf8
Kcnh2	Ktn1	Kif3a	Alad	Ncl	Psma2	Eif4a3
Khsrp	Stmn1	Kif4	Snx18	Ncoa2	Psmb1	Rwdd4a
Kif11	Lama1	Kif5b	Ubn1	Ndufa4	Psmb4	Med9
Kif13b	Lamb1	Kin	Peg10	Ndufs4	Psmb5	Hps4
Kif1c	Lamb2	Uhmk1	Ly6e	Ndufv1	Psmb6	Nrbp1
Kif2a	Lamp1	Kit	Usp48	Nedd4	Psmb7	Ptma
Kif21a	Lamp2	Klc1	Idh3b	Sept2	Psmc1	Tmsb10
Kif3a	Lasp1	Klc2	Oxr1	Nedd8	Psmc3	Tmsb4x
Kif3b	Arhgef1	Klf4	Mfn2	Nek1	Psmc3ip	Ptp4a2
Kif4	Ldb1	Klf9	Mtmr4	Nek2	Psmc5	Ptp4a3
Kif5b	Ldhb	Kpna1	Epcam	Neo1	Psmd4	Ptpn1
Kin	Lgals1	Kpna2	Xpnpep1	Nf1	Psme3	Ptpn2
Kit	Eif2d	Kpna3	Atp13a1	Nf2	Ptbp1	Ptpn20
Klc1	Lig1	Kpna4	Acbd3	Nfatc2ip	Ptdss1	Ell2
Klc2	Limk1	Kpna6	Rfxap	Nfatc3	Pten	Arhgdia
Klf4	Llgl1	Ktn1	Glcci1	Nfe2l1	Bspry	Pvt1
Kpna1	Lmnb1	Stmn1	Mlc1	Nfe2l2	Socs7	Pxn
Kpna2	Lmo4	Lama1	Rbm39	Nfkbia	Prpf8	Qk
Kpna3	Lrp1	Lamb1	Usp33	Nfs1	Eif4a3	Rab10
Kpna4	Lrp6	Lamb2	Glmn	Nfya	Rwdd4a	C030037D09Rik
Kpna6	Lss	Lamp1	Lyar	Ninj1	Nadk	BC049762
Ksr1	Lta4h	Lamp2	Lyst	Nktr	Med9	Rab22a
Aff3	Alad	Lasp1	M6pr	Nlk	Luc7l2	Rab4b
Stmn1	Stard4	Arhgef1	Marcks	Mrpl40	Hps4	Rab5c
Lama1	Snx18	Ldb1	Mad1l1	Nme1	Ptma	Dennd5a
Lamb1	Ubn1	Ldhb	Mxd4	Rrp1	Tmsb10	Kif20a
Lamb2	Peg10	Lgals1	Smad2	Uhrf1	Tmsb4x	Rad17
Lamp1	Ly6e	Eif2d	Smad4	Nup50	Ptp4a2	Rad21
Lamp2	Usp48	Lig1	Smad5	Npm1	Ptp4a3	Rad23a
Lasp1	Idh3b	Limk1	Magea5	Npr1	Ptpn1	Rad23b
Arhgef2	Oxr1	Llgl1	Cd99l2	Slc11a2	Ptpn2	Rnf185
Arhgef1	Mfn2	Lmnb1	Ccndbp1	Nras	Ptpn20	Abhd16a
Ldb1	Mtmr4	Lmo4	Man1a2	Nrf1	Ell2	Aldh1a2
Ldha	Epcam	Lrp1	Man2a1	Nsg1	Arhgdia	Raly
Ldhb	Xpnpep1	Lrp6	Man2b1	Nsmaf	Ptprf	Ran
Ldlr	Atp13a1	Lss	Man2b2	Nudc	Ptprj	Ranbp2
Lgals1	Acbd3	Lta4h	Mapkapk2	Numb	Ptprs	Rangap1
Lgals7	Rbm39	Alad	Mapkapk5	Nup62	Pex19	Rara
Eif2d	Usp33	Snx18	Nprl3	Nxn	Pxn	Rasa3
Lig1	Glmn	Ubn1	Mark3	Oat	Slu7	Slfnl1
Limk1	Lyar	Peg10	Matr3	Oaz1	Qk	Mical3
Limk2	M6pr	Ly6e	Maz	Odc1	Rab10	Pld6
Llgl1	Marcks	Usp48	Mbd1	Odf2	C030037D09Rik	Sun3
Lmnb1	Mad1l1	Idh3b	Mbd2	Ogdh	BC049762	Pom121l2
Lmo4	Mxd4	Oxr1	Mbd3	Ogg1	Rab22a	Zfp691
Sh2b3	Smad1	Mfn2	Mcl1	Oit1	Rab4b	Rbbp4
Lrp1	Smad2	Mtmr4	Mcm3	Fxyd5	Rab5c	Rbbp6
Lss	Smad3	Epcam	Mcm2	Orc2	Dennd5a	Rbl2
Lta4h	Smad4	Xpnpep1	Mcm4	Cldn11	Kif20a	Rfc1
Ltbp3	Smad5	Atp13a1	Mcm5	Ovol1	Rad17	Recql
Ltbr	Smad7	Acbd3	Mcm6	Mybbp1a	Rad21	Rela
Alad	Mafk	Rbm39	Mcm7	P4ha1	Rad23a	Upf1
Snx18	Cd99l2	Usp33	Anapc1	P4hb	Rad23b	Reps1
Ubn1	Ccndbp1	Glmn	Mgrn1	Pabpc1	Rnf185	Dpf2
Peg10	Man1a2	Lyar	Mdm2	Pabpc2	Abhd16a	Rev3l
Ly6e	Man2a1	M6pr	Mdm4	Pafah1b1	Aldh1a2	Rfc2
Usp48	Man2b1	Marcks	Abcc1	Pafah1b3	Raly	Trim27
Idh3b	Mapkapk2	Mad1l1	Rdh11	Prdx1	Ran	Rfx1
Oxr1	Mapkapk5	Mxd4	Slc3a2	Pam	Ranbp2	Rfx2
Mfn2	Mark3	Smad1	Mef2d	Pcbp2	Rangap1	Rfx3
Mtmr4	Matr3	Smad2	Rab8a	Pcm1	Rara	Ralgds
Epcam	Maz	Smad3	Melk	Pcmt1	Rasa3	Rgl1
Xpnpep1	Mbd1	Smad4	Men1	Pcna	Slfnl1	Rheb
Atp13a1	Mbd2	Smad5	Mfge8	Furin	Mical3	Rit1
Acbd3	Mcl1	Smad7	Kitl	Pcsk7	Pld6	Xpr1
Rbm39	Mcm3	Mafk	Mgp	Cdk16	Sun3	Rnf2
Usp33	Mcm2	Cd99l2	Mif	Pctp	Pom121l2	Rnf4
Lyar	Mcm4	Mfap2	Minpp1	Pcx	Zfp691	Rnf7
Mad1l1	Mcm5	Ccndbp1	Pias2	Pdcd2	Rb1	Rock1
Mxd4	Mcm6	Man1a2	Mki67	Pdcd4	Rbbp4	Rpgr
Smad1	Mcm7	Man2a1	Mknk2	Pdcd6	Rbbp6	Rpl19
Smad2	Anapc1	Man2b1	Mlf1	Pdcd6ip	Rbm6	Rpl26
Smad3	Mgrn1	Man2b2	Mllt10	Pde1c	Rce1	Rpl32
Smad4	Mdm2	Mapkapk2	Marcksl1	Pde3b	Rfc1	Rpl37a
Smad7	Mdm4	Mapkapk5	Mmp14	Pde6d	Recql	Rpl6
Mafk	Abcc1	Mark3	Mns1	Pde8a	Rela	Rpn2
Cd99l2	Slc3a2	Matr3	Mocs2	Pdha2	Upf1	Polr2j
Creld1	Mef2d	Maz	Me1	Pdk2	Reps1	Sub1
Ccndbp1	Rab8a	Mbd1	Mdh2	Enpp2	Dpf2	Rps16
Man1a2	Melk	Mbd2	Mdh1	Pdpk1	Rev3l	Rps19
Man2a1	Men1	Mcl1	Mov10	Pea15a	Rfc2	Rps5
Man2b1	Mfge8	Mcm3	Psmd7	Pemt	Trim27	Rps6ka1
Mapkapk2	Mgat1	Mcm2	Mpeg1	Per1	Rfx1	Rras
Mapkapk5	Kitl	Mcm4	Mre11a	Pex11b	Rfx2	Rrm1
Mark3	Mif	Mcm5	Cited2	Pex7	Rfx3	Rtn3
Ascl2	Minpp1	Mcm6	Msh2	Pfdn2	Ralgds	Ruvbl2
Matr3	Pias2	Mcm7	Msh6	Pfkl	Rgl1	Ncor1
Maz	Mki67	Anapc1	Msi1	Pfkm	Rheb	S100a13
Mbd1	Mknk2	Mgrn1	Mt1	Pfn2	Rit1	Sag
Mbd2	Mlf1	Mdm2	Mt2	Pgam1	Xpr1	Khdrbs1
Mbd3	Mllt10	Mdm4	Mt3	Pgk1	Rnf2	Sar1a
Mcl1	Marcksl1	Abcc1	Mtf2	Pgk2	Rnf4	Sart1
Mcm3	Mmp11	Slc3a2	Mthfd2	Slc25a3	Rnf7	Atxn2
Mcm2	Mmp14	Mef2d	Laptm4a	Phf2	Rock1	Scp2
Mcm4	Ndst2	Meg3	Mast2	Phtf1	Rpa2	Zc3h7b
Mcm5	Mns1	Rab8a	Mtx1	Pick1	Rpgr	Sdf4
Mcm6	Mnt	Melk	Commd1	Pigf	Rpl26	Nptn
Mcm7	Mocs2	Men1	Usp34	Pik3c2a	Rpl32	Sord
Anapc1	Me1	Mfge8	Mxi1	Pik3ca	Rpl6	Sec22b
Mgrn1	Mdh2	Mgat1	Mybl1	Pik3r3	Rpn2	Sec23a
Mdm2	Mdh1	Kitl	Mybl2	Pim1	Polr2j	Sema4a
Mdm4	Morc1	Mgp	Gadd45b	Pip5k1c	Sub1	Srsf2
Abcc1	Mov10	Mif	Myef2	Pip5k1a	Rps5	Srsf3
Slc3a2	Psmd7	Minpp1	Myh11	Pja1	Rps6ka1	Srsf5
Mef2d	Mre11a	Pias2	Myh9	Prkaca	Rras	Sh3gl1
Rab8a	Cited2	Mki67	Myo10	Pkd2	Rrm1	Sh3gl3
Melk	Msh2	Mknk2	Myo1c	Pkig	Rtn3	Shcbp1
Men1	Msh6	Mlf1	Myo6	Pknox1	Ruvbl2	Siah2
Mfge8	Msi1	Mllt10	Myo7a	Plaa	Uimc1	St6galnac2
Mgat1	Sik1	Marcksl1	Ppp1r12a	Papola	Ncor1	St8sia3
Kitl	Mt1	Mmp11	Nab2	Pld3	Sag	Tra2b
Mgmt	Mt2	Mmp14	Nap1l4	Pa2g4	Khdrbs1	Cox7a2l
Mif	Mt3	Mmp2	Nck1	Plp1	Sar1a	Sin3a
Minpp1	Mtf2	Mns1	Ncl	Plxna1	Sart1	Sin3b
Pias2	Mthfd2	Mocs2	Ncoa2	Pms2	Atxn2	Clpb
Mki67	Laptm4a	Me1	Ncoa3	Ppp1r14b	Scp2	Slbp
Mknk2	Mast2	Mdh2	Ndufa4	Pnn	Zc3h7b	Slc16a7
Mlf1	Mtx1	Mdh1	Ndufs4	Sept5	Msr1	Slc1a2
Mllt10	Commd1	Mov10	Ndufv1	Pola2	Sdf4	Slc2a3
Marcksl1	Usp34	Psmd7	Nedd4	Polb	Nptn	Slc34a2
Mmp11	Mvk	Cd200	Sept2	Pold1	Sord	Slc7a5
Mmp14	Mxi1	Cited2	Nedd8	Pold2	Sec22b	Slc9a1
Mmp2	Mybl2	Msh2	Nek1	Pole	Sec23a	Smarca4
Mns1	Myef2	Msh6	Nek2	Polg	Sema4a	Smn1
Mnt	Myh9	Msi1	Neo1	Pomc	Srsf2	Ncor2
Me1	Myo10	Mt1	Nf1	Cnot7	Srsf5	Snap23
Mdh2	Myo1c	Mt2	Nf2	Por	Sh2b1	Eftud2
Mdh1	Myo7a	Mt3	Nfatc2ip	Pou6f1	Sh3gl1	Snrnp70
Morc1	Ppp1r12a	Mtf2	Nfatc3	Med1	Sh3gl3	Snrpb
Mov10	Nab2	Mthfd2	Nfe2l1	Sypl	Shcbp1	Snrpb2
Psmd7	Nap1l4	Laptm4a	Nfe2l2	Ppib	Siah2	Snrpd1
Cited2	Nbl1	Mast2	Nfic	Ppm1a	St6galnac2	Sod1
Msh2	Nck2	Mtx1	Nfkbia	Ppm1b	St8sia3	Sod2
Msh6	Ncl	Commd1	Nfs1	Ppp1ca	Tra2b	Son
Msi1	Ncoa2	Usp34	Nfya	Ppp1cb	Cox7a2l	Sort1
Sik1	Ncoa3	Mvk	Nfyb	Ppp1cc	Sin3a	Spa17
Mt1	Ndn	Mxi1	Nfyc	Ppp2ca	Sin3b	Spam1
Mt2	Ndrg1	Mybl2	Ninj1	Ppp2cb	Clpb	Sparc
Mt3	Ndufa4	Myef2	Nktr	Ppp3ca	Slbp	Bptf
Mtf2	Ndufs4	Myh11	Nlk	Ppp3cb	Slc16a7	Cetn4
Nudt1	Ndufv1	Myh9	Mrpl40	Ppp3r1	Slc1a2	Serpinb6a
Mthfd2	Nedd4	Myo10	Nme1	Ppp3r2	Slc2a3	Spint2
Laptm4a	Sept2	Myo1c	Rrp1	Ppp5c	Slc34a2	Sec23ip
Mast2	Nedd8	Myo7a	Uhrf1	Ppt1	Slc7a5	Spn-ps
Mtx1	Nedd9	Ppp1r12a	Nup50	Nup88	Slc9a1	Elfn2
Commd1	Nek1	Nab2	Npm1	Prim2	Smarca4	Wdr11
Usp34	Nek2	Naca	Npr1	Prkag1	Smarcc1	Strbp
Mvk	Neo1	Nap1l4	Slc11a2	Prkar1a	Smn1	Sephs2
Mxi1	Nf1	Nbl1	Nras	Prkar2b	Snap23	Igsf11
Mybl2	Nf2	Nck2	Nrf1	Prkcsh	Eftud2	Sqle
Myef2	Nfatc2ip	Ncl	Nsdhl	Eif2ak2	Snrnp70	Scarb1
Myh9	Nfatc3	Ncoa2	Nsf	Prnp	Snrpb	Gramd1c
Myo10	Nfe2l1	Ncoa3	Nsmaf	Prpf4b	Snrpb2	Fmr1nb
Myo1c	Nfe2l2	Ndn	Nudc	Lgmn	Snrpd1	Klhl25
Myo7a	Nfic	Ndrg1	Numb	Npepps	Sod1	Srf
Ppp1r12a	Nfix	Ndufa4	Nup62	Psap	Sod2	Pknox2
Nab2	Nfkbia	Ndufs4	Oat	Cyth2	Son	Chmp6
Nap1l4	Nfs1	Ndufv1	Oaz1	Cyth3	Sort1	Srp14
Nbl1	Nfya	Nedd4	Odc1	Psen1	Spa17	Srpk1
Nck1	Nfyb	Sept2	Odf2	Psma2	Spam1	Srpk2
Nck2	Nid2	Nedd8	Ogdh	Psma3	Sparc	Ssb
Ncl	Ninj1	Nedd9	Orc2	Psmb1	Bptf	Tor1aip1
Ncoa2	Nipsnap1	Nek1	Cldn11	Psmb4	Cetn4	Ssrp1
Ncoa3	Nktr	Nek2	Mybbp1a	Psmb5	Ggt7	Znrf4
Ndn	Nkx3-1	Neo1	P4ha1	Psmb6	Serpinb6a	Stam
Ndrg1	Nlk	Nf1	P4hb	Psmb7	Ccdc154	Sgms1
Ndufa4	Nme1	Nf2	Pabpc1	Psmc1	Hectd1	Stat4
Ndufs4	Nqo2	Nfatc2ip	Pafah1b1	Psmc3	Spint2	Nek11
Ndufv1	Mycn	Nfatc3	Pafah1b3	Psmc3ip	Sec23ip	Rsrc2
Nedd4	Rrp1	Nfe2l1	Prdx1	Psmc5	Spn-ps	Eif4g1
Sept2	Notch1	Nfe2l2	Pak1	Psmd4	Wdr11	Fam20a
Nedd8	Notch2	Nfic	Palm	Psme3	Strbp	Stip1
Nedd9	Uhrf1	Nfix	Pam	Ptbp1	Sephs2	Stk10
Nek1	Nup50	Nfkbia	Pbx2	Ptdss1	Igsf11	Dis3l2
Nek2	Npm1	Nfs1	Pbx3	Pten	Sqle	Aurka
Neo1	Npr1	Nfya	Pcbp2	Bspry	Scarb1	Cpeb3
Nf2	Slc11a2	Nfyb	Pcm1	Socs7	Csrnp2	Thnsl1
Nfatc2ip	Nras	Nid1	Pcmt1	Prpf8	Gramd1c	Stra8
Nfatc3	Nrf1	Nid2	Pcna	Ufsp2	Fmr1nb	Gm595
Nfe2l1	Nsdhl	Ninj1	Furin	Eif4a3	Srebf2	Strap
Nfe2l2	Nsf	Nipsnap1	Cdk16	Rwdd4a	Urb1	Ulk4
Nfic	Nsmaf	Nktr	Pcx	Nadk	Klhl25	Sucla2
Nfix	Nudc	Nkx3-1	Pdcd2	Med9	Srf	Taf3
Nfkbia	Numbl	Nlk	Pdcd4	Ash1l	Pknox2	Sycp1
Nfs1	Nup62	Mrpl40	Pdcd6	Luc7l2	Chmp6	Nudcd3
Nfya	Oat	Nme1	Pdcd6ip	Bcas3	Srp14	Sycp3
Nfyb	Oaz1	Nqo2	Pdcd11	Hps4	Srpk1	Sdc3
Nfyc	Ocln	Mycn	Pde3b	Phf21a	Srpk2	Kif15
Nid2	Odf2	Rrp1	Pde6d	Slc25a36	Ssb	Synj2
Ninj1	Ogdh	Notch1	Pde8a	Twf1	Tor1aip1	Tmc7
Nipsnap1	Sigmar1	Notch2	Pdgfa	Ptma	Ssrp1	Lpp
Nktr	Orc2	Uhrf1	Pdha2	Tmsb10	Znrf4	Irgc1
Nkx3-1	Cldn11	Nup50	Enpp2	Tmsb4x	Sgms1	Mtmr9
Nlk	Mybbp1a	Npm1	Pdpk1	Ptp4a2	Stat4	Thsd7b
Mrpl40	P4ha1	Npr1	Pea15a	Ptpn1	Stau1	Tdrd6
Nme1	P4hb	Slc11a2	Pemt	Ptpn2	Nek11	Trim41
Mycn	Pabpc1	Nras	Pepd	Ptpn20	Rsrc2	March11
Rrp1	Pafah1b1	Nrf1	Per1	Ptpra	Eif4g1	Churc1
Notch1	Pafah1b3	Nsdhl	Pet2	Arhgdia	Stip1	Exoc3
Notch2	Prdx1	Nsf	Pex7	Ptprf	Stk10	Efhb
Uhrf1	Pak1	Nsmaf	Pfdn2	Rapgef6	Dis3l2	Tsga10
Nup50	Palm	Nudc	Pfkl	Ptprs	Slk	Ccdc114
Npr1	Pam	Numbl	Pfkm	Pex19	Aurka	Nomo1
Slc11a2	Pbx2	Nup62	Pfn2	Abcd3	Cpeb3	Fancd2
Nras	Pcbp2	Oat	Pgam1	Pxn	Thnsl1	Cspp1
Nrf1	Pcm1	Oaz1	Pgk1	Pex5	Stra8	Mgst2
Nsdhl	Pcmt1	Ocln	Slc25a3	Slu7	Gm595	Arfgef1
Nsf	Pcna	Odf2	Phtf1	Qk	Strap	Tmem60
Nsmaf	Furin	Ogdh	Pick1	Rab10	Ulk4	Inpp5a
Nthl1	Cdk16	Sigmar1	Pigf	Rab12	Sucla2	Dcaf15
Nudc	Pcx	Orc2	Pik3c2a	Rab18	Med22	Cc2d1a
Numbl	Pdcd2	Cldn11	Pik3r2	Rab20	Taf3	Zswim4
Nup62	Pdcd4	Mybbp1a	Pik3r3	Rab4b	Sycp1	Ubxn10
Oat	Pdcd6	P4ha1	Pim1	Rab5c	Nudcd3	Ccdc110
Oaz1	Pdcd6ip	P4hb	Pip5k1c	Dennd5a	Sycp3	Frat2
Ocln	Pdcd11	Pabpc1	Pip5k1a	Kif20a	Kif15	Trmt1
Odf2	Pde6d	Pafah1b1	Pja1	Rac1	Synj2	Catsper2
Ogdh	Pde8a	Pafah1b3	Prkaca	Rad1	Tmc7	Chpt1
Ogg1	Pdgfa	Prdx1	Prkacb	Rad17	Irgc1	Ddx46
Fxyd5	Padi2	Pak1	Prkci	Rad21	Mtmr9	Evi5l
Sigmar1	Padi3	Palm	Pkd2	Rad23a	Thsd7b	Wdr19
Orc2	Enpp2	Pam	Pkig	Rad23b	Tdrd6	Cdkl3
Cldn11	Pdpk1	Pbx2	Plaa	Rad51	Mcmbp	Rnf26
Mybbp1a	Pea15a	Pcbp2	Papola	Rad51ap1	Trim41	Zbbx
P4hb	Pepd	Pcm1	Plcb3	Rnf185	March11	Txndc2
Pabpc1	Per1	Pcmt1	Plcg1	Abhd16a	Churc1	Scyl2
Pafah1b1	Pfdn2	Pcna	Pld3	Rab34	Exoc3	Tacc3
Pafah1b3	Pfkl	Furin	Pa2g4	Aldh1a2	Efhb	Taf1b
Prdx1	Pfkm	Cdk16	Plod1	Mcfd2	Tsga10	Armc2
Pak1	Pfn2	Pcx	Plp1	Raly	Ccdc114	Lemd1
Palm	Pgam1	Pdcd2	Plxna1	Ran	Nomo1	Taf6
Pam	Pgk1	Pdcd4	Pms2	Ranbp2	Fancd2	Nudt18
Pbx2	Phb	Pdcd6	Ppp1r14b	Rangap1	Cspp1	Ythdf2
Pcbp2	Slc25a3	Pdcd6ip	Pnn	Rara	Arfgef1	Dis3l
Pcm1	Phtf1	Pdcd11	Pola2	Pld6	Tmem60	Plekhh2
Pcna	Pick1	Pde6d	Polb	Sun3	Inpp5a	Tarbp2
Pcnt	Pigf	Pde8a	Pold1	Tmem199	Dcaf15	Dync2li1
Furin	Pik3c2a	Pdgfa	Pold2	Pom121l2	Cc2d1a	Slc6a6
Cdk16	Pik3r2	Padi2	Pole	Rbbp4	Zswim4	9530068E07Rik
Pcx	Pik3r3	Padi3	Polg	Rbbp6	Ubxn10	Tbca
Pdcd2	Pim1	Enpp2	Cnot7	Rbm6	Ccdc110	Tbp
Pdcd4	Pip5k1c	Pdpk1	Por	Rce1	Frat2	Zfp598
Pdcd6	Pip5k1a	Pea15a	Med1	Rfc1	Trmt1	Tbl3
Pdcd6ip	Pja1	Pepd	Ctsa	Rela	Catsper2	Tbrg4
Pdcd11	Prkaca	Per1	Sypl	Upf1	Chpt1	Arcn1
Pde6d	Prkacb	Pfdn2	Ppib	Reps1	Ddx46	Bms1
Pde8a	Prkcd	Pfkl	Ppm1a	Dpf2	Abhd10	Col28a1
Pdgfa	Prkci	Pfkm	Ppm1b	Rev3l	Evi5l	Fbxw10
Pdgfb	Prkd1	Pfn2	Ppp1ca	Rfc2	Wdr19	Tcea1
Padi2	Pkd2	Pgam1	Ppp1cb	Trim27	Cdkl3	Tcea2
Padi3	Pkig	Pgk1	Ppp1cc	Rfx2	Rnf26	Skp1a
Enpp2	Plaa	Phb	Ppp2ca	Ralgds	Zbbx	Larp1b
Pdpk1	Papola	Slc25a3	Ppp2cb	Rgl1	Txndc2	Hnf1b
Pea15a	Plat	Phtf1	Ppp3ca	Rheb	Scyl2	Sox30
Pemt	Plcb3	Pick1	Ppp3cb	Ring1	Tacc3	4933430I17Rik
Pepd	Plcg1	Pigf	Ppp3r1	Xpr1	Taf1b	Tcf20
Per1	Pld3	Pik3c2a	Ppp5c	Rnf2	Armc2	Arhgap29
Pfdn2	Pa2g4	Pik3r2	Ppt1	Rnf4	Lemd1	Scgn
Pfkl	Plod1	Pik3r3	Nup88	Rnf7	Taf6	Ttc24
Pfkm	Plp1	Pim1	Prep	Rpa2	Nudt18	Gm4787
Pfn2	Plxna1	Pip5k1c	Prim1	Rpia	Ythdf2	Lrrc1
Pgam1	Pms2	Pip5k1a	Prim2	Rpl10a	Dis3l	Cdk5rap2
Pgk1	Ppp1r14b	Pja1	Prkag1	Rpl22	Plekhh2	Fnbp1l
Phb	Pnn	Prkaca	Prkar1a	Rpl26	Tarbp2	Cdc73
Slc25a3	Pola2	Prkacb	Prkar2b	Rpl32	Dync2li1	Tcp1
Phtf1	Polb	Prkcd	Prkcsh	Rpl37a	Slc6a6	Cep164
Pick1	Pold1	Prkci	Prkdc	Rpl6	9530068E07Rik	Gm136
Pik3cd	Pold2	Prkd1	Eif2ak2	Rpn2	Tbca	Prmt7
Pik3r2	Pole	Pkd2	Prnp	Polr2j	Tbp	Tdrd5
Pik3r3	Polg	Pkig	Prpf4b	Sub1	Zfp598	Tcp11
Pim1	Cnot7	Plaa	Prps1	Rps14	Tbl3	Iqub
Pip5k1c	Por	Papola	Lgmn	Rps16	Tbrg4	Rcor3
Pip5k1a	Med1	Plat	Npepps	Rps19	Arcn1	Vezt
Pja1	Ctsa	Plcb3	Psap	Rps24	Bms1	Fam20b
Prkaca	Sypl	Plcg1	Cyth2	Rps29	Col28a1	Tmem120a
Prkacb	Ppib	Pld3	Cyth3	Rps5	Fbxw10	Slc36a3
Prkcd	Ppm1a	Pa2g4	Psen1	Rps6ka2	Tcea1	Senp6
Prkci	Ppm1b	Plod1	Psma2	Rrm1	Agap3	Csrnp1
Prkd1	Ppp1ca	Plp1	Psmb1	Rtn3	Tcea2	Rap1b
Pkd2	Ppp1cb	Plxna1	Psmb4	Ruvbl2	Skp1a	Gpat2
Pkig	Ppp1cc	Pms2	Psmb5	Rxrb	Larp1b	Rnpep
Pla2g5	Ppp2ca	Ppp1r14b	Psmb6	Uimc1	Hnf1b	Ccdc28a
Plaa	Ppp2cb	Pnn	Psmb7	Ncor1	Sox30	Ctnna3
Papola	Ppp3ca	Pola2	Psmc1	Ryk	4933430I17Rik	Med16
Plat	Ppp3cb	Polb	Psmc3	S100a10	Tcf20	Wdr18
Plcb3	Ppp3r1	Pold1	Psmc3ip	Khdrbs1	Arhgap29	Ckap4
Plcg1	Ppp5c	Pold2	Psmc5	Sar1a	Scgn	Cep290
Pld3	Ppt1	Pole	Psmd4	Sars	Ttc24	Alx1
Pa2g4	Nup88	Polg	Psme1	Sart1	Vps72	Rab3ip
Plod1	Prep	Cnot7	Psme3	Atxn2	Gm4787	Tcte1
Plp1	Prim1	Por	Ptbp1	Zc3h7b	Lrrc1	Dynlt1b
Plxna1	Prim2	Med1	Ptdss1	Sdf4	Cdk5rap2	Pik3ip1
Pms2	Prkag1	Ctsa	Pten	Nptn	Fnbp1l	Ccdc157
Ppp1r14b	Prkar1a	Sypl	Dicer1	Sord	Cdc73	Aftph
Pnn	Prkar2b	Ppib	Socs7	Sec22b	Tcp1	Wdpcp
Pola2	Prkcsh	Ppm1a	Prpf8	Sec23a	Cep164	Ehbp1
Polb	Prkdc	Ppm1b	Ufsp2	Sel1l	Gm136	Clint1
Pold1	Prpf4b	Ppp1ca	Eif4a3	Glg1	Prmt7	Prdx2
Pold2	Prps1	Ppp1cb	Flna	Sema5b	Tdrd5	Acsl6
Pole	Lgmn	Ppp1cc	Nadk	Sema6c	Tcp11	Fnip1
Polg	Npepps	Ppp2ca	Edem1	Sema7a	L3mbtl2	Gemin5
Cnot7	Psap	Ppp2cb	Ash1l	Srsf2	Iqub	Mrpl22
Por	Cyth2	Ppp3ca	Luc7l2	Srsf3	Rcor3	Chd3
Med1	Cyth3	Ppp3cb	Bcas3	Srsf5	Lman2l	Neurl4
Ctsa	Psen1	Ppp3r1	Pth1r	Sh2b1	Kdm5a	Tekt1
Sypl	Psma2	Ppp5c	Slc25a36	Zfp106	Vezt	Proca1
Ppib	Psmb1	Ppt1	Twf1	Sh3gl2	Fam20b	Ggnbp2
Ppm1a	Psmb10	Nup88	Ptma	Sh3gl1	Tmem120a	Utp18
Ppm1b	Psmb4	Prep	Tmsb10	Sh3gl3	Slc36a3	Spata20
Ppp1ca	Psmb5	Prim1	Tmsb4x	Siah1a	Senp6	Ppp1r9b
Ppp1cb	Psmb6	Prim2	Ptp4a2	St3gal4	Csrnp1	Dhx8
Ppp1cc	Psmb7	Prkag1	Ptp4a3	St3gal5	Rap1b	BC030867
Ppp2ca	Psmc1	Prkar1a	Ptpn1	Tra2b	Gpat2	Cdc27
Ppp2cb	Psmc3	Prkar2b	Ptpn11	Cox7a2l	Rnpep	Fbf1
Ppp3cb	Psmc5	Prkcsh	Ptpn12	Sin3a	Ccdc28a	Srp68
Ppp3r1	Psmd4	Prkdc	Ptpn2	Sin3b	Ctnna3	Qrich2
Ppp5c	Psme1	Prpf4b	Ptpra	Slbp	Med16	Ube2o
Ppt1	Psme3	Prps1	Ripk2	Slc12a2	Wdr18	Nploc4
Nup88	Ptbp1	Lgmn	Ell2	Slc16a1	Ckap4	Dnajc27
Prep	Ptch1	Npepps	Arhgdia	Slc16a7	Cep290	Adad1
Prim1	Ptdss1	Psap	Ptprf	Slc20a2	Alx1	Snx13
Prim2	Dicer1	Cyth2	Rapgef6	Slc25a17	Rab3ip	Terf1
Prkab1	Socs7	Cyth3	Ptprs	Slc2a3	Tcte1	Terf2
Prkag1	Prpf8	Psen1	Pex19	Slc31a1	Dynlt1b	Tes
Prkar1a	Eif4a3	Psma2	Abcd3	Slc34a2	Pik3ip1	Tesk1
Prkar2b	Rwdd4a	Psmb1	Pxmp2	Slc4a1ap	Ccdc157	Prss39
Prkcsh	Flna	Psmb10	Pxn	Slc4a2	Aftph	Prss40
Prpf4b	Nadk	Psmb4	Pex5	Slc7a5	Wdpcp	Baz1a
Lgmn	Ash1l	Psmb5	Slu7	Smarca4	Ehbp1	Morf4l1
Npepps	Luc7l2	Psmb6	Qk	Smarcb1	Clint1	Psmd2
Psap	Bcas3	Psmb7	Rab10	Smarcc1	Prdx2	Tex2
Cyth2	Slc25a36	Psmc1	Rab12	Smn1	Acsl6	Tex264
Cyth3	Twf1	Psmc3	Rab18	Ncor2	Fnip1	Zfand3
Psen1	Ptma	Psmc5	Rab4b	Eftud2	Gemin5	Sipa1l1
Psma2	Tmsb10	Psmd4	Rab5c	Snrnp70	Mrpl22	Zfyve1
Psmb1	Tmsb4x	Psme1	Dennd5a	Snrpb	Chd3	Ppp2r5d
Psmb10	Ptp4a2	Psme3	Kif20a	Snrpb2	Neurl4	Coq6
Psmb4	Ptp4a3	Ptbp1	Rab7	Snrpd1	Tekt1	Lin52
Psmb5	Ptpn1	Ptch1	Rabggtb	Snrpe	Proca1	Eif2b2
Psmb6	Ptpn11	Ptdss1	Rac1	Sntb2	Ggnbp2	Nek9
Psmb7	Ptpn12	Pten	Rad1	Soat1	Utp18	Pomt2
Psmc1	Ptpn13	Dicer1	Rad17	Sod1	Spata20	Ahsa1
Psmc3	Ptpn2	Socs7	Rad21	Sod2	Ppp1r9b	Tfam
Psmc5	Ptpra	Prpf8	Rad23a	Sod3	Dhx8	Itpk1
Psmd4	Wdr81	Eif4a3	Rad23b	Son	BC030867	Eif5
Psme1	Arhgdia	Flna	Rad51	Sox9	Cdc27	Wdr60
Psme3	Ptprf	Nadk	Rad51ap1	Spa17	Fbf1	Larp4b
Ptbp1	Rapgef6	Ash1l	Rnf185	Sparc	Srp68	Tsc22d1
Ptch1	Ptprs	Luc7l2	Abhd16a	Bptf	Qrich2	Phactr1
Ptdss1	Pex19	Bcas3	Rab34	Cetn4	Ube2o	Ift88
Dicer1	Abcd3	Slc25a36	Aldh1a2	Serpinb6a	Tnrc6c	Nup153
Socs7	Pxmp2	Twf1	Mcfd2	Spin1	Nploc4	Ptpdc1
Prpf8	Pxn	Ptma	Raly	Hectd1	Dnajc27	Theg
Ufsp2	Pex5	Tmsb10	Ran	Spint2	Adad1	Clptm1l
Eif4a3	Slu7	Tmsb4x	Ranbp2	Sec23ip	Snx13	Rasa1
Flna	Qk	Ptp4a2	Rangap1	Wdr11	Terf1	Trim24
Nadk	Rab10	Ptp4a3	Rara	Strbp	Terf2	Trim28
Ash1l	Rab12	Ptpn1	Klf11	Spop	Tes	Btf3
Luc7l2	Rab18	Ptpn11	Pld6	Camkk2	Tesk1	Timm17a
Bcas3	Rab20	Ptpn12	Tmem199	Sephs2	Prss39	Timm44
Ptgfrn	Rab4b	Ptpn13	Rb1	Igsf11	Prss40	Mier3
Hps1	Rab5c	Ptpn2	Rbbp4	Sptlc2	Baz1a	Pxk
Slc25a36	Dennd5a	Ptpra	Rbbp6	Sqle	Morf4l1	Tjp1
Twf1	Kif20a	Wdr81	Rbm6	Scarb1	Psmd2	3830406C13Rik
Ptma	Rab7	Ripk2	Rbp1	Gramd1c	Tex2	Fabp9
Tmsb10	Rabggtb	Arhgdia	Rbp4	Fmr1nb	Tex264	Tle3
Tmsb4x	Rac1	Ptprf	Rbpj	Srebf2	Zfand3	4930474N05Rik
Ptp4a2	Rad17	Rapgef6	Rce1	Urb1	Sipa1l1	Tppp2
Ptp4a3	Rad21	Ptprs	Rfc1	Klhl25	Zfyve1	Haus4
Ptpn1	Rad23a	Pex19	Rela	Srf	Ppp2r5d	Mtmr6
Ptpn11	Rad23b	Abcd3	Upf1	Chmp6	Coq6	Fam167a
Ptpn12	Rad50	Pxmp2	Reps1	Srm	Lin52	Dtymk
Ptpn13	Rad51	Pxn	Dpf2	Mlxip	Eif2b2	Tmpo
Ptpn2	Rnf185	Pex5	Rev3l	Srp14	Nek9	Tdrd3
Ptpra	Abhd16a	Slu7	Bex1	Srpk1	Tmem63c	Tnfaip2
Wdr81	Rab34	Qk	Rfc2	Srpk2	Pomt2	Dedd
Arhgdia	Aldh1a2	Rab10	Trim27	Btbd2	Ahsa1	Tnks
Rassf3	Mcfd2	Rab12	Rfx2	Ssb	Tfam	Tnp1
Ptprf	Raly	Rab18	Ralgds	Tor1aip1	Itpk1	Tnp2
Ptprg	Ran	Rab20	Rgl1	Ssrp1	Eif5	Top2a
Rapgef6	Ranbp2	Rab4b	Rheb	Stag1	Wdr60	Tpp2
Ptprs	Rangap1	Rab5c	Ring1	Sgms1	Larp4b	Tpst1
Pex19	Rara	Dennd5a	Ralbp1	Stat3	Heatr1	Crisp2
Abcd3	Rarg	Kif20a	Xpr1	Cep78	Tsc22d1	Nr2c1
Pxmp2	Tet3	Rab7	Rnaseh1	Stau1	Tgfbr1	Hsp90b1
Pxn	Mical3	Rabggtb	Rlim	Rsrc2	Phactr1	Tob1
Pex5	Klf11	Rac1	Rnf2	Alg3	Ift88	Tpt1
Slu7	Pld6	Rad17	Rnf4	Kntc1	Nup153	Rsph1
Qk	Tmem199	Rad21	Rnf7	Slc25a38	Ptpdc1	Tssk1
Rab10	Rb1	Rad23a	Rock1	Eif4g1	Theg	Tsks
Rab12	Rbbp4	Rad23b	Rock2	Stip1	Clptm1l	Tsta3
Rab18	Rbbp6	Rad50	Rpa2	Stk10	Rfesd	Psmd3
Rab20	Rbm6	Rad51	Rpia	Slk	Rasa1	Tsx
Rab4b	Rbp1	Rad51ap1	Rpl10a	Aurka	Trim24	Tgoln1
Rab5c	Rbp4	Rnf185	Rpl22	Stra8	Trim28	Ttk
Dennd5a	Rbpj	Abhd16a	Rpl26	Strap	Btf3	Tuba3a
Kif20a	Rce1	Rab34	Rpl32	Ulk4	Timm17a	Tuba1c
Rab7	Rfc1	Aldh1a2	Rpl6	Vps8	Timm44	Tuba3b
Rabggtb	Rela	Mcfd2	Rpn2	Stxbp1	Mier3	Uba52
Rac1	Upf1	Raly	Polr1b	Sucla2	Paip1	Ubb
Rad17	Reps1	Ran	Polr2j	Gps1	Pxk	Ubc
Rad21	Dpf2	Ranbp2	Sub1	Med22	Atp6v0a2	Ube2e3
Rad23a	Ret	Rangap1	Rps14	Eif2b1	Tjp1	Ube2e1
Rad23b	Rev3l	Rara	Rps16	Gtf2h3	3830406C13Rik	Ube2i
Rad50	Bex1	Tet3	Rps19	Hace1	Fabp9	Uba1
Rad51	Rfc2	Mical3	Rps24	Tbc1d12	Tle3	Ube2b
Rnf185	Trim27	Klf11	Rps29	Sycp1	Oxnad1	Usp12
Abhd16a	Slc50a1	Pld6	Rps5	Nudcd3	4930474N05Rik	Sumo1
Rab34	Ralgds	Tmem199	Rps6ka1	Sycp3	Tppp2	Ubp1
Aldh1a2	Rgl1	Rb1	Rps6ka2	Sdc4	Haus4	Uchl1
Mcfd2	Rgs2	Rbbp4	Rras	Syngr2	Mtmr6	Ucp2
Raly	Rheb	Rbbp6	Rrm1	Kif15	Dtymk	Dpysl3
Ran	Ralbp1	Rbm6	Rrm2	Mtmr9	Tmpo	Unc13b
Ranbp2	Xpr1	Rbp1	Rsu1	Tdrd6	Tnc	Usp4
Rangap1	Rlim	Rbp4	Rtn3	Mcmbp	Tdrd3	Nr1h2
Rara	Rnf2	Rbpj	Ruvbl2	Vmn2r111	Tnfaip2	Uqcrq
Rarg	Rnf4	Rce1	Rxrb	Sepsecs	Dedd	Uqcrc1
Rasa3	Rnf7	Rfc1	Uimc1	Trim41	Tnks	Cdh23
Tet3	Rock1	Rela	Ncor1	March11	Tnp1	Vamp3
Mical3	Rock2	Upf1	Ryk	Churc1	Tnp2	Vars
Klf11	Rpa2	Reps1	S100a10	Kbtbd7	Top1	Vasp
Pld6	Rpia	Dpf2	S100a11	Pank3	Top2a	Vav2
Tmem199	Rpl10a	Ret	Khdrbs1	Pla2g4b	Tpp2	Timm8a2
Rb1	Rpl22	Rev3l	Sar1a	Exoc3	Tpst1	Vdac2
Rbbp4	Rpl26	Bex1	Sars	Tsga10	Crisp2	Vdac3
Rbbp6	Rpl32	Rfc2	Sart1	Tmem87a	Nr2c1	Dap
Rbm6	Rpl37a	Trim27	Atxn2	Ccdc114	Hsp90b1	Vhl
Rbmx	Rpl6	Slc50a1	Zc3h7b	Nomo1	Tob1	Vim
Rbp1	Rpn2	Ralgds	Ccl4	Ap1ar	Tsc2	Zc3h3
Rbpj	Polr1b	Rgl1	Sdf4	Fancd2	Rsph1	Arhgap39
Rce1	Polr1a	Rgs2	Nptn	Cspp1	Tssk1	Ankrd54
Rfc1	Polr2j	Rheb	Sord	Arfgef1	Tsks	Eif3l
Rela	Sub1	Ralbp1	Sec22b	Tmem18	Tsta3	Tomm22
Reln	Rps14	Xpr1	Sec23a	Tmem60	Psmd3	Mcat
Upf1	Rps16	Rmrp	Exoc4	Inpp5a	Tgoln1	5031439G07Rik
Reps1	Rps19	Rlim	Sel1l	Dcaf15	Ttk	Cerk
Dpf2	Rps24	Rnf2	Glg1	Cc2d1a	Tuba3a	Tbc1d22a
Ret	Rps4x	Rnf4	Sema5b	8030462N17Rik	Tuba3b	Wbp2
Rev3l	Rps5	Rnf7	Sema6c	Ubxn10	Tubb5	Fmnl3
Bex1	Rps6ka1	Rock1	Sema7a	Fam193b	Ubb	Eif4h
Rfc2	Rps6ka2	Rock2	Srsf2	Spice1	Ubc	Rapgef3
Trim27	Rras	Rpa2	Srsf3	Trmt1	Ube2e3	Senp1
Slc50a1	Rrm1	Rpia	Srsf5	Sh3bgrl2	Ube2i	Wdr1
Ralgds	Rsu1	Rpl10a	Sh2b1	Catsper2	Uba1	Wee1
Rgl1	Rtn3	Rpl22	Zfp106	Chpt1	Ube2b	Aaas
Rheb	Ruvbl2	Rpl26	Itsn2	Ddx46	Ube2h	Tmem191c
Ralbp1	Rxra	Rpl32	Sh3gl2	Abhd10	Usp12	Pi4ka
Rlim	Rxrb	Rpl37a	Sh3gl1	Evi5l	Sumo1	Eif2b5
Rnf2	Uimc1	Rpl6	Sh3gl3	Wdr19	Ubp1	Lsg1
Rnf4	Ncor1	Rpn2	Ostf1	Cdkl3	Uchl1	Ubxn7
Rnf7	Ryk	Polr1b	Cyfip1	Phf3	Dpysl3	Wnt3
Rock1	S100a10	Polr1a	Siah1a	Rnf26	Unc13b	Cldnd1
Rock2	S100a11	Polr2j	Siah1b	Scyl2	Usp4	Crybg3
Rpa2	Khdrbs1	Sub1	St3gal4	Tacc3	Nr1h2	Dctn6
Rpia	Sar1a	Rps14	St3gal2	Taf1b	Uqcrq	Csnka2ip
Rpl10a	Sars	Rps16	St3gal5	Armc2	Uqcrc1	Speer2
Rpl22	Sart1	Rps19	Tra2b	Taf6	Usf2	Cyyr1
Rpl26	Atxn2	Rps24	Cox7a2l	Nudt18	Usp9x	Scaf4
Rpl32	Scd2	Rps29	Sin3a	Taldo1	Vamp3	Nox3
Rpl37a	Scp2	Rps4x	Sin3b	Tank	Vars	Flywch1
Rpl6	Zc3h7b	Rps5	Six5	Ythdf2	Vasp	Uhrf1bp1
Rpn2	Sdf4	Rps6ka1	Vps4b	Dis3l	Vav2	Btbd9
Polr1b	Nptn	Rps6ka2	Ski	Tarbp2	Vdac2	Vps52
Polr1a	Sec22b	Rras	Skil	Dync2li1	Vdac3	Bag6
Polr2j	Sec23a	Rrm1	Slbp	9530068E07Rik	Dap	Abcf1
Sub1	Exoc4	Rrm2	Slc12a2	Tbca	Vhl	Aars2
Rps14	Sel1l	Rsu1	Slc16a1	Tbp	Zc3h3	Pex6
Rps16	Glg1	Rtn3	Slc20a1	Zfp598	Arhgap39	Usp49
Rps19	Sema3c	Ruvbl2	Slc20a2	Prepl	Ankrd54	Safb2
Rps24	Sema4b	Rxra	Slc25a17	Tbl3	Eif3l	Safb
Rps4x	Sema4d	Rxrb	Slc2a3	Tbrg4	Tomm22	Srsf7
Rps5	Sema5b	Uimc1	Slc31a1	Arcn1	Mcat	Map4k3
Rps6ka1	Sema6c	Ncor1	Slc4a1ap	Bms1	5031439G07Rik	Ttc7
Rps6ka2	Sema7a	Ryk	Slc4a2	Col28a1	Wars	Wac
Rras	Frzb	S100a10	Slc7a5	Fbxw10	Cerk	Ino80c
Rrm1	Srsf2	S100a11	Smarca4	Agap3	Tbc1d22a	AW554918
Rsu1	Srsf3	Khdrbs1	Smarcb1	Tcea2	Brd1	Ammecr1l
Rtn3	Srsf5	Sar1a	Smarcc1	Skp1a	Wbp2	Fam13b
Ruvbl2	Sh2b1	Sars	Smn1	Larp1b	Fmnl3	Etf1
Rxra	Zfp106	Sart1	Smpd2	Tcf12	Eif4h	Rbm27
Rxrb	Itsn2	Atxn2	Ncor2	Sox30	Baz1b	Fam170a
Uimc1	Sh3gl2	Scd2	Eftud2	Tcf20	Rapgef3	Cep120
Ncor1	Sh3gl1	Scp2	Snrnp70	Arhgap29	Senp1	Haus1
Ryk	Sh3gl3	Zc3h7b	Snrpb	Tcf3	Wdr1	Catsper1
S100a10	Cyfip1	Sdf4	Snrpb2	Etnk2	Wee1	Taf6l
S100a11	Siah1b	Nptn	Snrpd1	Ubtf	Aaas	Ubxn1
Khdrbs1	St6gal1	Sec22b	Snrpe	Lrrc1	Tmem191c	Xrcc1
Sar1a	St3gal4	Sec23a	Sntb2	Cdk5rap2	Pi4ka	D030056L22Rik
Sars	St3gal2	Exoc4	Soat1	Cdc73	Wiz	Trpm6
Sart1	St3gal5	Sel1l	Sod1	Tcof1	Eif2b5	Yap1
Atxn2	Tra2b	Glg1	Sod2	Tcp1	Lsg1	Smc5
Zc3h7b	Cox7a2l	Sema3c	Sod3	Cep164	Pak2	Cbwd1
Scx	Sin3a	Sema4b	Son	Prmt7	Ubxn7	Ybx1
Serpinf1	Sin3b	Sema4d	Sort1	Tdrd5	Golgb1	Ubtd1
Sdf4	Sipa1	Sema5b	Sox4	Pstk	Wnt3	Morn4
Sfrp2	Six5	Sema6c	Sox9	Tcp11	Cldnd1	Erlin1
Nptn	Vps4b	Sema7a	Spa17	L3mbtl2	Wrn	Dpcd
Sec22b	Ski	Srsf2	Sp3	Iqub	Crybg3	Fam160b1
Sec23a	Skil	Srsf3	Sparc	Rcor3	Dctn6	Eno4
Exoc4	Slbp	Srsf5	Bptf	Kdm5a	Csnka2ip	Ywhae
Sel1l	Slc12a2	Sh2b1	Serpinb6a	Chtf8	Speer2	Ywhah
Glg1	Slc16a1	Zfp106	Larp4	Fam20b	Cyyr1	Ywhaq
Sema3c	Slc16a2	Itsn2	Fchsd2	Bud13	Scaf4	Ywhaz
Sema4b	Slc19a1	Sh3gl2	Spin1	Rhbdd2	Flywch1	Dars
Sema4d	Slc1a6	Sh3gl1	Hectd1	Kri1	Uhrf1bp1	Dyrk3
Sema5b	Slc20a1	Sh3gl3	Spint1	Tmem120a	Btbd9	Zfp105
Sema6c	Slc20a2	Ostf1	Spint2	Senp6	Vps52	Smg7
Sema7a	Slc25a17	Cyfip1	Sec23ip	Ncaph	Bag6	Rasal2
Srsf2	Slc2a1	Siah1a	Wdr11	Csrnp1	Abcf1	Zfp13
Srsf3	Slc31a1	Siah1b	Strbp	Rab11fip3	Aars2	Tiprl
Srsf5	Slc4a1ap	St6gal1	Spop	Rap1b	Pex6	Zfp148
Sh2b1	Slc4a2	St3gal4	Camkk2	Gpat2	Usp49	Ndufs2
Sh3bp1	Slc7a5	St3gal2	Wdr37	Rassf2	Safb2	Sf1
Zfp106	Slc9a1	St3gal5	Sephs2	Polrmt	Safb	Ahctf1
Sh3gl2	Smarca4	Tra2b	Igsf11	Med16	Pja2	Zfp207
Sh3gl1	Smarcb1	Cox7a2l	Sptlc2	Wdr18	Srsf7	Vash2
Sh3gl3	Smarcc1	Sin3a	Sqle	Appl2	Map4k3	Lpgat1
Cyfip1	Kdm5c	Sin3b	Scarb1	Ckap4	Ttc7	Zscan2
Siah1b	Smn1	Sipa1	Csrnp2	Tcp11l2	Wac	Zfp35
Siah2	Smpd2	Six5	Fmr1nb	Cep290	Rbbp8	Zfp37
St6gal1	Ncor2	Vps4b	Srebf2	Alx1	Rsl24d1	Zscan21
St3gal4	Snap23	Ski	Urb1	Rab3ip	Ino80c	Zfp39
St3gal2	Snrk	Skil	Srf	Os9	AW554918	Eif5b
St3gal5	Eftud2	Slbp	Chmp6	Pik3ip1	Ammecr1l	Zfp57
Tra2b	Snrnp70	Slc12a2	Srm	Ccdc157	Fam13b	Ndufs1
Cox7a2l	Snrpb	Slc16a1	Mlxip	Ccm2	Etf1	Ccnyl1
Sin3a	Snrpb2	Slc16a2	Srp14	Aftph	Rbm27	Aamp
Sin3b	Snrpd1	Slc19a1	Dhx37	Wdpcp	Fam170a	Gigyf2
Sipa1	Snrpe	Slc20a1	Srpk1	Papolg	Cep120	Dgkd
Ski	Sntb2	Slc20a2	Srpk2	Clint1	Haus1	Ppip5k2
Slbp	Soat1	Slc25a17	Btbd2	Prdx2	Catsper1	Zcchc2
Slc12a2	Sod1	Slc2a1	Ssb	Acsl6	Kdm2a	Zscan12
Slc12a4	Sod2	Slc31a1	Tor1aip1	Fnip1	Taf6l	Man1b1
Slc16a1	Sod3	Slc4a1ap	Ssrp1	Mfap3	Ubxn1	Zfr
Slc16a2	Son	Slc4a2	Stag1	Gemin5	Xrcc1	Camsap1
Slc19a1	Sort1	Slc7a5	Stag2	Flcn	D030056L22Rik	Coq4
Slc1a6	Sox12	Slc9a1	Stam	Tom1l2	Trpm6	Zer1
Slc20a1	Sox13	Slit3	Stat3	Dhrs7b	Yap1	Nup214
Slc20a2	Sox3	Smarca4	Cep78	Usp22	Smc5	Slc25a25
Slc25a17	Sox4	Smarcb1	Stau1	Cntrob	Cbwd1	Mapkap1
Slc2a1	Sox8	Smarcc1	Rsrc2	Chd3	Ybx1	Rabepk
Slc31a1	Sox9	Smn1	Etl4	Tef	Ubtd1	Gsn
Slc4a1ap	Sp3	Smpd2	Alg3	Neurl4	Morn4	Gtdc1
Slc4a2	Sparc	Ncor2	Kntc1	Tekt1	Erlin1	Slc30a3
Slc7a5	Bptf	Snap23	Eif4g1	Taok1	Fam160b1	Slc30a4
Slc9a1	Serpinb6a	Snrk	Stip1	Utp6	Eno4	Zp3r
Smarca4	Serpine2	Eftud2	Eif5a2	Ggnbp2	Ywhae	Ccdc148
Smarcb1	Arhgef17	Snrnp70	Slk	Utp18	Ywhah	Atp5g3
Smarcc1	Larp4	Snrpb	Aurkb	Ppp1r9b	Ywhaq	Zdhhc5
Smn1	Fchsd2	Snrpb2	Aurka	Dhx8	Ywhaz	Frmd5
Smpd2	Spin1	Snrpd1	Fanci	BC030867	Zan	4930402H24Rik
Ncor2	Hectd1	Snrpe	Zdhhc9	Cdc27	Dars	Sel1l2
Snap23	Spint1	Sntb2	Stra8	Abca5	Dyrk3	Cstl1
Snrk	Spint2	Soat1	Rbmx2	Fbf1	Ipo9	Psmf1
Eftud2	Sec23ip	Sod1	Strap	Srp68	Zfp105	6820408C15Rik
Snrnp70	Wdr11	Sod2	Vps8	Qrich2	Smg7	Xkr7
Snrpb	Strbp	Sod3	Stx4a	Ube2o	Rasal2	Asxl1
Snrpb2	Spop	Son	Stxbp1	Tnrc6c	Zfp13	Pigu
Snrpd1	Dtx4	Sort1	Sucla2	Nploc4	Prrc2c	Ddx27
Snrpe	Camkk2	Sox12	Osgin2	Dnajc27	Tiprl	Zfp217
Soat1	Wdr37	Sox13	Med22	Adad1	Zfp148	Npepl1
Sod1	Igsf11	Sox3	Surf6	Terf1	Ndufs2	Samd10
Sod2	Sptlc2	Sox4	Eif2b1	Terf2	Sf1	4932438A13Rik
Sod3	Sqle	Sox8	Gtf2h3	Tesk1	Ahctf1	Gmps
Son	Scarb1	Sox9	Suv39h1	Prss39	Zfp207	Fhdc1
Sort1	Csrnp2	Sp3	Gpkow	Baz1a	Vash2	Isg20l2
Sox12	Src	Sparc	Trp53bp2	Morf4l1	Lpgat1	Smg5
Sox13	Smagp	Bptf	Hace1	Psmd2	Zscan2	Gm128
Sox18	Fmr1nb	Serpinb6a	Swap70	Tex2	Zfp35	Otud7b
Sox3	Srebf2	Serpine2	Sycp1	Tex261	Zfp37	Trim45
Sox4	Urb1	Arhgef17	Nudcd3	Mgat2	Zscan21	Csde1
Sox8	Klhl25	Larp4	Sycp3	Tex264	Actr1b	Rsbn1
Sox9	Srf	Fchsd2	Sdc4	Zfand3	Zfp39	St7l
Sp3	Chmp6	Spin1	Syngr1	Ppp2r5d	Eif5b	Ahcyl1
Sparc	Srm	Hectd1	Syngr2	Coq6	Zfp57	5330417C22Rik
Sphk1	Mlxip	Spint1	Kif15	Eif2b2	Ndufs1	Cdc14a
Bptf	Srp14	Spint2	Slc38a5	Nek9	Zfp62	Cenpe
Serpinb6a	Srpk1	Sec23ip	Mtmr9	Pomt2	Ccnyl1	Gtf2b
Serpine2	Srpk2	Wdr11	Mettl14	Ahsa1	Aamp	Ndufb6
Arhgef17	Btbd2	Strbp	Mcmbp	Tfdp1	Gigyf2	Zbtb5
Fchsd2	Ssb	Spop	Trim41	Rcor1	Dgkd	Usp1
Spin1	Tor1aip1	Dtx4	March11	Cdc42bpb	Ppip5k2	Yipf1
Hectd1	Ssrp1	Camkk2	Churc1	Eif5	Zcchc2	Nrd1
Spint1	Stag1	Wdr37	Pank3	Wdr60	Man1b1	Ttc39a
Spint2	Stag2	Sephs2	Mtss1	Larp4b	Zfr	Lrrc41
Sec23ip	Sgms1	Igsf11	Exoc3	Heatr1	Camsap1	Tesk2
Wdr11	Stat3	Sptlc2	Tsga10	Vps41	Coq4	Ipo13
Strbp	Cep78	Sqle	Tmem87a	Tsc22d1	Zer1	Oscp1
Spop	Stau1	Scarb1	Nomo1	Tgfbr1	Nup214	Thrap3
Spp1	Rsrc2	Csrnp2	Ap1ar	Tgif1	Slc25a25	Tmem39b
Dtx4	Etl4	Src	Tfdp2	Ift88	Mapkap1	Fam76a
Camkk2	Alg3	Smagp	Fancd2	Nup153	Rabepk	Wdtc1
Igsf11	Eif4g1	Fmr1nb	Cspp1	Rnf144b	Rabgap1	Pigv
Sptlc2	Stip1	Srebf2	Arfgef1	Ptpdc1	Gtdc1	Eif4g3
Sqle	Stk10	Urb1	Depdc7	Fam120a	Slc30a3	Fbxo2
Scarb1	Eif5a2	Klhl25	Tmem18	Clptm1l	Slc30a4	Phf13
Csrnp2	Slk	Srf	Dcaf15	Rasa1	Zp3r	Nupl2
Src	Aurkb	Srm	Cc2d1a	Tial1	Ccdc148	Agbl5
Smagp	Aurka	Mlxip	8030462N17Rik	Serinc5	Ppig	Dnajc5g
Fmr1nb	Zdhhc9	Srp14	Zswim4	Klf10	Atp5g3	Fam193a
Srebf2	Slc26a7	Srpk1	Mms22l	Trim24	Zdhhc5	Tada2b
Urb1	Stra8	Srpk2	Fam193b	Trim28	P2rx3	AF366264
Klhl25	Strap	Btbd2	Spice1	Btf3	Ambra1	Cpeb2
Srf	Vps8	Ssb	Trmt1	Fcho2	Cstf3	Ythdc1
Chmp6	Stx1a	Tor1aip1	Sh3bgrl2	Mrps27	Frmd5	Grsf1
Srm	Stx4a	Ssrp1	Prpsap2	Timm17a	4930402H24Rik	Sdad1
Mlxip	Stxbp1	Stag1	Catsper2	Srek1	Sel1l2	Rpap2
Srp14	Sucla2	Stag2	Chpt1	Timm44	Cstl1	Gak
Dhx37	Suclg2	Stam	Ddx46	Timp3	Psmf1	Chfr
Yeats2	Zfp710	Sgms1	Abhd10	Mier3	6820408C15Rik	P2rx2
Srpk1	Med22	Stat3	Evi5l	Paip1	Asxl1	Trafd1
Srpk2	Surf6	Cep78	Gabpb2	Tjp1	Pigu	Naa25
Btbd2	Eif2b1	Stau1	Dnd1	3830406C13Rik	Ralgapb	Mepce
Ssb	Gtf2h3	Rsrc2	Tacc3	Fabp9	Ddx27	Tmem184a
Tor1aip1	Suv39h1	Etl4	Prdm9	Oxnad1	Zfp217	Radil
Ssrp1	Gpkow	Alg3	Taf1b	Mapk1ip1l	Samd10	Tnrc18
Stag1	Trp53bp2	Eif4g1	Taf6	Haus4	Ythdf3	Ccz1
Stag2	Swap70	Stip1	Dstyk	Zmym5	4932438A13Rik	Gm4871
Sgms1	Sycp1	Eif5a2	Fbxo42	Mtmr6	Gmps	Pdap1
Stat3	Nudcd3	Slk	Taldo1	Dtymk	Fhdc1	Bud31
Stat5b	Sycp3	Aurkb	Ythdf2	Hmbox1	Isg20l2	Katnal1
Cep78	Sdc4	Aurka	Dis3l	Tmpo	Smg5	Uspl1
Stau1	Syngr1	Zdhhc9	Tarbp2	Akap11	Dennd4b	Jazf1
Rsrc2	Syngr2	Slc26a7	Dync2li1	Tdrd3	Gm128	Elmod3
Etl4	Slc38a5	Stra8	9530068E07Rik	Tnfaip1	Otud7b	Paip2b
Alg3	Mtmr9	Rbmx2	Tbca	Tnfrsf1a	Csde1	C87436
Eif4g1	Mettl14	Strap	Tbl1x	Dedd	Rsbn1	Txnrd3
Creb3l2	Mcmbp	Vps8	Tbp	Tnks	St7l	Iqsec1
Cblb	Kbtbd2	Stx1a	Zfp598	Top1	Ahcyl1	Hdac11
Stip1	Trim41	Stx4a	Tbl3	Top2a	5330417C22Rik	Tmf1
Stk10	Churc1	Stxbp1	Tbrg4	Top2b	Cdc14a	Ppp4r2
Eif5a2	Pank3	Sucla2	Arcn1	Tmem165	Cenpe	Wnk1
Slk	Mtss1	Suclg2	Bms1	Tpd52l1	Gtf2b	Amn1
Aurkb	Exoc3	Zfp710	Col28a1	Tpp2	Znhit6	Ccdc136
Aurka	Tmem87a	Med22	Tcea1	Tpst1	Ndufb6	Prss58
Zdhhc9	Nomo1	Surf6	Agap3	Crisp2	Zbtb5	Leng8
Slc26a7	Ap1ar	Eif2b1	Tcea2	Nr2c1	Usp1	Ppp1r12c
Stra6	Tfdp2	Gtf2h3	Tcea3	Nr2c2	Yipf1	Ap2s1
Stra8	Fancd2	Suv39h1	Skp1a	Hsp90b1	Nrd1	Mypop
Strap	Arfgef1	Gpkow	Larp1b	Tfrc	Ttc39a	Klc3
Vps8	Depdc7	Trp53bp2	Tcf12	Tob1	Lrrc41	Lypd4
Stx1a	Zfyve26	Swap70	Tcf20	Trp53	Tesk2	Zfp574
Stx4a	Tmem18	Sycp1	Arhgap29	Tsc2	Ipo13	Hipk4
Stxbp1	Tmem60	Nudcd3	Tcf7	Tsg101	Oscp1	Samd4b
Sucla2	Inpp5a	Sycp3	Tcf3	Rsph1	Thrap3	Arhgap33
Zfp710	Dcaf15	Sdc4	Etnk2	Tsn	Tmem39b	Prc1
Med22	Cc2d1a	Syngr1	Ubtf	Tsta3	Fam76a	Picalm
Surf6	8030462N17Rik	Syngr2	Lrrc1	Psmd3	Wdtc1	Tmem41b
Eif2b1	Zswim4	Slc38a5	Cdk5rap2	Tsx	Eif4g3	Dcun1d3
Gtf2h3	Mapre2	Mtmr9	Fnbp1l	Ttc3	Fbxo2	Abca16
Suv39h1	Mms22l	Mettl14	Fam168b	Ttk	Dnajc11	Vwa3a
Gpkow	Lcor	Mcmbp	Cdc73	Tuba3a	Phf13	Cog7
Trp53bp2	Fam193b	Kbtbd2	Tcn2	Tuba3b	Nupl2	Palb2
Swap70	Spice1	Trim41	Tcof1	Tubb5	Agbl5	Gtf3c1
Sycp1	Trmt1	Churc1	Tcp1	Txn1	Dnajc5g	D430042O09Rik
Nudcd3	Sh3bgrl2	Pank3	Prmt7	Tyro3	Fam193a	Atxn2l
Sycp3	Prpsap2	Mtss1	Tdrd5	Ubb	Tada2b	Ino80e
Sdc4	Iffo2	Exoc3	Spg11	Ubc	AF366264	Zfp646
Syngr1	N4bp3	Tmem87a	Slc10a3	Ube2e3	Cpeb2	Fus
Syngr2	Chpt1	Nomo1	Tcp11	Ube2e1	Tapt1	4933402N03Rik
Tbc1d25	Ddx46	Ap1ar	L3mbtl2	Ube2l3	Ythdc1	Arglu1
Slc38a5	Abhd10	Tfdp2	Lman2l	Ube2i	Grsf1	Pcid2
Slc30a6	Evi5l	Fancd2	Kdm5a	Uba3	Sdad1	Neil3
Mtmr9	Rnf26	Arfgef1	Chtf18	Uba1	Rpap2	Psd3
Mettl14	Dnd1	Depdc7	Chtf8	Ube2b	Gak	Gatad2a
Mcmbp	Scyl2	Tmem18	Fam20b	Ube2h	Chfr	Ddx49
Trim41	Tacc3	Tmem60	Bud13	Ube3a	Trafd1	Ccdc124
Churc1	Taf1b	Inpp5a	Rhbdd2	Sumo1	Naa25	Tmem184c
Pank3	Taf6	Dcaf15	Tmem120a	Ubp1	Mepce	Cnot1
Mtss1	Dstyk	Cc2d1a	Senp6	Uchl1	Radil	Dync1li2
Exoc3	Tagln2	8030462N17Rik	Ncaph	Usp10	Tnrc18	Txnl4b
Tmem87a	Rbbp5	Zswim4	Rab11fip3	Ucp2	Ccz1	Ddx19b
Nomo1	Taldo1	Mapre2	Rap1b	Ulk1	Gm4871	Aars
Ap1ar	Ythdf2	Mms22l	Gpat2	Umps	Pdap1	Mthfsd
Tfdp2	Tarbp2	Lcor	Rassf2	Unc119	Bud31	Spg7
Fancd2	9530068E07Rik	Fam193b	Polrmt	Usp4	Katnal1	Spire2
Arfgef1	Tbca	Spice1	Med16	Nr1h2	Uspl1	Nup133
Depdc7	Tbl1x	Trmt1	Wdr18	Uqcrq	Jazf1	Atg4d
Zfyve26	Tbp	Sh3bgrl2	Appl2	Uqcrc1	Elmod3	Tmem205
Inpp5a	Zfp598	Prpsap2	Ckap4	Uros	Paip2b	Cypt4
Dcaf15	Tbl3	N4bp3	Eea1	Usf2	C87436	Ntm
Cc2d1a	Tbrg4	Chpt1	Zfc3h1	Usp9x	Txnrd3	Zbtb44
Zswim4	Arcn1	Ddx46	Rab3ip	Vamp3	Iqsec1	Ttc12
Mapre2	Bms1	Abhd10	Os9	Vamp8	Hdac11	Dlat
Mms22l	Col28a1	Evi5l	Pik3ip1	Vars	Tmf1	Sik2
Lcor	Agap3	Rnf26	Ccm2	Stk24	Ppp4r2	4833427G06Rik
Fam193b	Tcea3	Dnd1	Aftph	Timm8a2	Wnk1	Herc1
Spice1	Skp1a	Scyl2	Ugp2	Vcl	Amn1	Gtf2a2
Trmt1	Larp1b	Tacc3	Papolg	Vdac1	Ccdc136	Leo1
Sh3bgrl2	Tcf12	Taf1b	Clint1	Vdac2	Zc3hc1	Prss42
N4bp3	Dnajc16	Taf6	Prdx2	Vdac3	Prss58	Prss50
Chpt1	Arhgap29	Dstyk	Fnip1	Lin7c	Leng8	Acaa1b
Ddx46	Tcf7	Tagln2	Mfap3	Dap	Ppp1r12c	Gm4907
Abhd10	Tcf3	Fbxo42	Gemin5	Vhl	Ap2s1	Pdk3
Rnf26	Etnk2	Taldo1	Usp22	Dcaf13	Mypop	Ppef1
Dnd1	Vps72	Ythdf2	Cntrob	Ezr	Klc3	Mex3d
Scyl2	Ubtf	Tarbp2	Chd3	Vim	Lypd4	Ccdc38
Tacc3	Lrrc1	9530068E07Rik	Tef	Fam49b	Zfp574	Eml6
Taf1b	Cdk5rap2	Tbca	Wrap53	Nrbp2	Hipk4	Slc13a5
Taf6	Fnbp1l	Tbl1x	Neurl4	Lrrc14	Samd4b	Ssh2
Dstyk	Fam168b	Tbp	Arrb2	Arhgap39	Arhgap33	1700071K01Rik
Tagln2	Cdc73	Zfp598	Dhx33	Ankrd54	Prc1	Coro1b
Rbbp5	Tcn2	Tbl3	Taok1	Eif3l	Picalm	Usp32
Fbxo42	Tcof1	Tbrg4	Utp6	Tomm22	Gdpd4	Ttll6
Taldo1	Tcp1	Arcn1	Tada2a	Sun2	Tmem41b	Amfr
Ythdf2	Prmt7	Bms1	Ggnbp2	Mcat	Ipo7	Arih1
Tarbp2	Tdrd5	Col28a1	Utp18	Wars	Dcun1d3	Arih2
Dync2li1	Spg11	Tcea1	Ppp1r9b	Cerk	Abca16	Ash2l
9530068E07Rik	Slc10a3	Agap3	Scrn2	Tbc1d22a	Vwa3a	Rpl10l
Tbca	L3mbtl2	Tcea3	Dhx8	Brd1	Cog7	Banf1
Tbl1x	Sertad4	Skp1a	BC030867	Pim3	Gtf3c1	Adam6b
Tbp	Kdm5a	Larp1b	Cdc27	Wbp2	D430042O09Rik	Adam6a
Zfp598	Chtf18	Tcf12	Abca5	Fmnl3	Atxn2l	Zfp367
Tbl3	Chtf8	Dnajc16	Unk	Wbp4	Ino80e	Farsb
Tbrg4	Fam20b	Tcf21	Srp68	Eif4h	Prr14	Fiz1
Arcn1	Bud13	Arhgap29	Rnf157	Baz1b	Setd1a	Fxr2
Bms1	Hip1	Tcf7	Ube2o	Senp1	Zfp646	Tnpo1
Col28a1	Tmem120a	Tcf3	Rhbdf2	Wdr1	Fus	G3bp2
Agap3	Senp6	Etnk2	Tnrc6c	Aaas	Arglu1	Gmcl1
Tcea3	Ncaph	Vps72	Nploc4	Pi4ka	Pcid2	Hax1
Skp1a	Rab11fip3	Ubtf	Nol10	Slc7a4	Neil3	Antxrl
Larp1b	Rap1b	Lrrc1	Adad1	Wiz	Psd3	4930596D02Rik
Tcf12	Gpat2	Cdk5rap2	Terf1	Eif2b5	Gatad2a	Homez
Dnajc16	Rassf2	Fnbp1l	Terf2	Lsg1	Ddx49	Fam160b2
Arhgap29	Arrdc1	Fam168b	Tesk1	Pak2	Ccdc124	Katna1
Tcf7	Cnksr3	Cdc73	Baz1a	Ubxn7	Tmem184c	Map2k5
Tcf3	Nhsl1	Tcn2	Mbip	Golgb1	Cnot1	Tmem74
Etnk2	Ube2d1	Tcof1	Morf4l1	Dzip3	Dync1li2	Mta2
Vps72	Polrmt	Tcp1	Psmd2	Cldnd1	Nae1	Aard
Ubtf	Med16	Prmt7	Tex2	Crybg3	Txnl4b	Dnajb6
Tcl1	Wdr18	Pstk	Mis18bp1	Dctn6	Ddx19b	Nek4
Lrrc1	Appl2	Spg11	Tex261	Wt1	Aars	Ttll8
Cdk5rap2	Ckap4	Slc10a3	Tex264	Speer2	Mthfsd	Dip2b
Fnbp1l	Socs2	L3mbtl2	Zfand3	Xbp1	Spg7	Pacsin2
Fam168b	Rab3ip	Sertad4	Sipa1l1	Cyyr1	Spire2	Mettl22
Cdc73	Os9	Kdm5a	Zfyve1	Scaf4	Nup133	Rimbp3
Tcn2	Pik3ip1	Chtf18	Ppp2r5d	Flywch1	Ppan	Pebp1
Tcof1	Ccm2	Chtf8	Eif2b2	Traf7	Atg4d	Med24
Tcp1	Aftph	Fam20b	Nek9	Lemd2	Tmem205	Dazap2
Prmt7	Papolg	Bud13	Pomt2	Btbd9	Cypt4	Psmc4
Tdrd5	Clint1	Tmem120a	Ahsa1	Vps52	Zbtb44	Psmd13
Pstk	Prdx2	Senp6	Tfdp1	Bag6	Ttc12	Cchcr1
Spg11	Mfap3	Ncaph	Itpk1	Abcf1	Dlat	Mdc1
Slc10a3	Gemin5	Rab11fip3	Cdc42bpb	Pex6	Sik2	Ik
L3mbtl2	Tead2	Rap1b	Eif5	Safb2	4833427G06Rik	Abce1
Sertad4	Tom1l2	Gpat2	Wdr60	Safb	Herc1	Zfp438
Kdm5a	Usp22	Rassf2	Larp4b	Dus3l	Gtf2a2	Fem1c
Chtf18	Mmgt2	Arrdc1	Heatr1	Pja2	Zfp280d	Mex3c
Sema6d	Cntrob	Cnksr3	Vps41	Srsf7	Leo1	Scamp2
Chtf8	Chd3	Nhsl1	Tsc22d1	Fbxo11	Topbp1	Sgcb
Vezt	Tef	Ube2d1	Tgfbr1	Wac	Prss42	Sh3bp5
Fam20b	Wrap53	Polrmt	Gmds	Thoc1	Prss50	Sh3yl1
Bud13	Nlgn2	Med16	Tgif1	Rbbp8	Gm4907	Ranbp6
Hip1	Neurl4	Wdr18	Ift88	Ino80c	Pdk3	Mpdu1
Tmem120a	Arrb2	Appl2	Nup153	Rprd1a	Mex3d	Plekha6
Senp6	Dhx33	Ckap4	Kdm1b	AW554918	Ccdc38	Rgsl1
Ncaph	Taok1	Socs2	Ptpdc1	Pik3c3	Eml6	Tor1aip2
Rab11fip3	Utp6	Rab3ip	Fam120a	Ammecr1l	Slc13a5	Tekt2
Rap1b	Tada2a	Os9	Thra	Wdr36	Ssh2	Tlk2
Gpat2	Ggnbp2	Pik3ip1	Clptm1l	Fam13b	Coro1b	Lrrc52
Rassf2	Trim25	Ccm2	Rasa1	Etf1	Usp32	Pkhd1
Arrdc1	Utp18	Aftph	Tial1	Apbb3	Ttll6	Rbck1
Cnksr3	Ppp1r9b	Ugp2	Klf10	Rbm27	Amfr	Ubl3
Nhsl1	Scrn2	Papolg	Trim24	Fam170a	Arih1	Best1
Ube2d1	Stac2	Clint1	Trim28	Cep120	Arih2	Ankmy1
Polrmt	Nr1d1	Prdx2	Btf3	Slc27a6	Ash2l	Pnpla7
Med16	BC030867	Fnip1	Fcho2	Sh3tc2	Cog5	Xrn2
Wdr18	Cdc27	Mfap3	Mrps27	Haus1	Rpl10l	Fam78a
Appl2	Unk	Gemin5	Timeless	Kdm2a	Banf1	Lsm14b
Ckap4	Trim47	Tom1l2	Timm17a	Taf6l	Btbd7	Abhd16b
Socs2	Srp68	Usp22	Timm17b	Ubxn1	Adam6b	Slc22a15
Rab3ip	Rnf157	Mmgt2	Timm44	Xrcc1	Adam6a	Pde5a
Os9	Ube2o	Cntrob	Timp3	D030056L22Rik	Dido1	Wdr63
Ccm2	Rhbdf2	Chd3	Mier3	Yap1	Dmtf1	Impad1
Aftph	Tnrc6c	Tef	Dhx29	Smc5	Zfp367	Tmem8b
Clint1	Nploc4	Wrap53	Paip1	Cbwd1	Farsb	Rasef
Prdx2	Nol10	Neurl4	Tjp1	Ybx1	Fiz1	Wdr78
Mfap3	Terf1	Arrb2	Tkt	Ermp1	Fxr2	Wasf2
Gemin5	Terf2	Dhx33	Fabp9	Hectd2	Tnpo1	Cct8l1
Tead2	Tesk1	Taok1	Tle1	Yes1	G3bp2	Fbxl5
Flcn	Psmd2	Utp6	Tle3	Ubtd1	Ppwd1	Mfsd7a
Usp22	Mis18bp1	Tada2a	Tle4	Morn4	Gmcl1	Sbno1
Mmgt2	Tex261	Ggnbp2	Tln1	Erlin1	Hax1	Elfn1
Cntrob	Mgat2	Trim25	Fermt2	Dpcd	Antxrl	Zfp775
Chd3	Tex264	Utp18	Wdhd1	Fam160b1	4930596D02Rik	H1fx
Tef	Zfand3	Ppp1r9b	Mapk1ip1l	Ywhae	Homez	BC048671
Wrap53	Sipa1l1	Scrn2	Haus4	Ywhag	Fam160b2	Prickle2
Nlgn2	Zfyve1	Stac2	Zmym5	Ywhah	Katna1	Fbxo46
Neurl4	Ppp2r5d	BC030867	Mtmr6	Ywhaq	Map2k5	Ggn
Arrb2	Eif2b2	Cdc27	Dtymk	Ywhaz	Mta2	4933405O20Rik
Dhx33	Nek9	Unk	Hmbox1	Yy1	Aard	Ubqln3
Taok1	Pomt2	Trim47	Tmpo	Rab3gap1	Dnajb6	Ubqlnl
Utp6	Ahsa1	Srp68	Akap11	Dars	Nek4	Defb14
Nle1	Tfdp1	Rnf157	Tnfaip1	Dyrk3	Ttll8	Triml1
Tada2a	Itpk1	Ube2o	Tnfrsf1a	Zbtb17	Dip2b	Adam29
Ggnbp2	Cdc42bpb	Rhbdf2	Dedd	Ipo9	Pacsin2	Abcc12
Trim25	Eif5	Tnrc6c	Tnks	Zfp281	Mettl22	Ccdc113
Utp18	Cdca7l	Nploc4	Top1	Zfp105	Rimbp3	Pkd1l3
Ppp1r9b	Larp4b	Nol10	Top2a	Smg7	Pebp1	Hydin
Scrn2	Heatr1	Terf1	Top2b	Rasal2	Med24	Kdm4d
Stac2	Vps41	Terf2	Tmem165	Dars2	Dazap2	Scaper
Nr1d1	Tsc22d1	Tesk1	Tpd52l1	Prrc2c	Psmc4	Atr
Plekhh3	Tgfb3	Baz1a	Tpm1	Zfp148	Psmd13	Zdhhc19
Dhx8	Tgfbi	Morf4l1	Tpm2	Ndufs2	Cchcr1	Gm4984
BC030867	Tgfbr1	Psmd2	Tpp2	Sf1	Mdc1	Gm364
Cdc27	Gmds	Mis18bp1	Tpst1	Trim26	Ik	Gm614
Llgl2	Tgif1	Tex261	Crisp2	Ahctf1	Abce1	Gzmn
Unk	Nup153	Mgat2	Nr2c2	Cdc42bpa	Zfp438	Spag4
Trim47	Kdm1b	Tex264	Hsp90b1	Zfp207	Fem1c	Fam71f2
Srp68	Rnf144b	Zfand3	Trap1a	Zfand5	Mex3c	Defb15
Rnf157	Fam120a	Sipa1l1	Tfrc	Kctd3	Scamp2	Slc25a28
Ube2o	Thra	Zfyve1	Tob1	Smyd2	Sept3	Defb19
Rhbdf2	Clptm1l	Ppp2r5d	Trp53	Lpgat1	Sgcb	Adig
Tnrc6c	Rasa1	Eif2b2	Tsc2	Zscan2	Ranbp6	Atpaf2
Nploc4	Tiam1	Nek9	Tsg101	Zfp35	Mpdu1	Dusp15
Nol10	Serinc5	Pomt2	Rsph1	Zfp36	Plekha6	Odf4
Terf1	Klf10	Ahsa1	Tsn	Zscan21	Rgsl1	Usp7
Terf2	Trim24	Tfdp1	Tspyl1	Plekhb2	Tor1aip2	Mios
Tesk1	Trim28	Itpk1	Tst	Actr1b	Tekt2	Acsf3
Psmd2	Btf3	Cdc42bpb	Tsta3	Zfp39	Tlk2	Olfr1359
Mis18bp1	Fcho2	Eif5	Psmd3	Eif5b	Lrrc52	Olfr732
Tex261	Mrps27	Cdca7l	Tsx	Zfp42	Pkhd1	Nphp4
Tex264	Marveld2	Larp4b	Ttc3	Stradb	Ubl3	Cdc42ep3
Zfand3	Timeless	Heatr1	Tgoln1	Ndufs1	Best1	Ing1
Sipa1l1	Timm17a	Vps41	Ttk	Zfp62	Ankmy1	Abcg2
Zfyve1	Srek1	Tsc22d1	Tuba3a	Ccnyl1	Pnpla7	Ceacam2
Ppp2r5d	Timm44	Tgfb3	Tuba3b	Aamp	Xrn2	Cetn1
Eif2b2	Timp3	Tgfbi	Tubb5	Gigyf2	Fam78a	Spata2
Nek9	Mier3	Tgfbr1	Txn1	Dgkd	Lsm14b	Map2k2
Pomt2	Dhx29	Gmds	Tyms	Usp40	Abhd16b	Map3k11
Ahsa1	Paip1	Tgif1	Tyro3	Ppip5k2	Slc22a15	Cdk8
Tfdp1	Tjp1	Nup153	Zrsr2	Zcchc2	Pde5a	Map4k1
Rin3	Tjp2	Kdm1b	Ubb	Man1b1	Wdr63	Mapk1
Itpk1	Ube2e2	Fam120a	Ubc	Zfr	Tmem8b	Mapk10
Cdc42bpb	Tkt	Thbd	Ube2e3	Camsap1	Rasef	Mapk3
Eif5	Tle1	Thra	Ube2e1	Qsox2	Wdr78	Nubp2
Cdca7l	Tle3	Clptm1l	Ube2l3	Coq4	Wasf2	Orc5
Larp4b	Tle4	Rasa1	Ube2i	Zer1	Cct8l1	Psma1
Heatr1	Tln1	Tial1	Uba3	BC005624	Fbxl5	Psma4
Vps41	Fermt2	Tiam1	Uba1	Exosc2	Mfsd7a	Psma6
Tsc22d1	Wdhd1	Serinc5	Ube2b	Nup214	Sbno1	Psmb2
Tgfb3	Mapk1ip1l	Klf10	Ube2h	Mapkap1	Elfn1	Poli
Tgfbi	Haus4	Trim24	Ube3a	Rabepk	Zfp775	Cul3
Gmds	Zmym5	Trim28	Usp12	Rabgap1	H1fx	Pla2g10
Tgif1	Tspan7	Btf3	Sumo1	Dennd1a	BC048671	Cops3
Nup153	Mtmr6	Fcho2	Ubp1	Slc30a1	Prickle2	Defb36
Kdm1b	Dtymk	Mrps27	Uchl1	Gtdc1	Parp12	Cyb5r4
Fam120a	Hmbox1	Timeless	Ucp2	Slc30a3	Ggn	Cops5
Thra	Tmpo	Timm17a	Ugt8a	Slc30a4	4933405O20Rik	Zkscan17
Clptm1l	Akap11	Timm44	Ulk1	Zyx	Ubqln3	Alkbh5
Rasa1	Tnfaip1	Timp3	Umps	Gca	Ubqlnl	Lsm12
Tial1	Tnfrsf1a	Mier3	Unc119	Ppig	Defb14	Ccnb1
Tiam1	Tnks	Dhx29	Unc13b	Tlk1	Triml1	Slc38a9
Serinc5	Top1	Paip1	Ung	Atp5g3	Adam29	Egflam
Klf10	Top2a	Tjp1	Usp4	Zdhhc5	Abcc12	Mtmr12
Trim24	Top2b	Tjp2	Nr1h2	Madd	Ccdc113	Cops4
Trim28	Tmem165	Ube2e2	Uqcrq	Arhgap1	Pkd1l3	Cops6
Btf3	Tpd52	Tkt	Uqcrc1	Ambra1	Hydin	Brpf3
Fcho2	Tpd52l1	Tle1	Usf2	Cstf3	Kdm4d	Cops7a
Mrps27	Tpm1	Tle3	Usp9x	Bahd1	Scaper	Capn11
Marveld2	Tpp2	Tle4	Cdh23	4930402H24Rik	Atr	Sap130
Timeless	Tpst1	Tln1	Vamp3	Psmf1	Zdhhc19	Sh3rf2
Timm17a	Tpst2	Fermt2	Vamp8	6820408C15Rik	Gm4984	Zfp608
Timm44	Hsp90b1	Wdhd1	Vars	Asxl1	Gm364	Ms4a5
Timp3	Trap1a	Mapk1ip1l	Stk24	Pigu	Gm614	Eif2s3y
Mier3	Tfrc	Haus4	Vbp1	Phf20	Zfp711	H2afy
Dhx29	Tob1	Zmym5	Vcl	Ralgapb	Gzmn	Inpp4a
Paip1	Trp53	Mtmr6	Vdac1	Ddx27	Spag4	Stk36
Tjp1	Tsc2	Dtymk	Vdac2	Zfp217	Fam71f2	Mecr
Tjp2	Tsg101	Hmbox1	Vdac3	Stx16	Ankrd27	Pask
Ube2e2	Tsn	Tmpo	Vegfb	Npepl1	Defb15	Setx
Tkt	Tspyl1	Akap11	Lin7c	Ythdf1	Slc25a28	Ppp2r5c
Polr3a	Tst	Tnfaip1	Vezf1	Ythdf3	Defb19	Ppp2r5e
Tle1	Tsta3	Tnfrsf1a	Dap	4932438A13Rik	Adig	Racgap1
Tle3	Psmd3	Tnks	Vhl	Eif2a	Atpaf2	Mprip
Tle4	Ttc3	Top1	Dcaf13	Gmps	Dusp15	Polr3e
Tln1	Tgoln1	Top2a	Ezr	Rrnad1	Odf4	Slc9a3r1
Fermt2	Ttk	Top2b	Vim	Smg5	Usp7	Spag1
Wdhd1	Tuba3a	Tmem165	Fam49b	Syt11	Mios	Serinc3
Mapk1ip1l	Tuba3b	Tpd52	Nrbp2	Ints3	Acsf3	Vat1
Dlgap5	Tubb5	Tpd52l1	Arhgap39	Gm128	Nphp4	Vcp
Haus4	Tulp3	Tpm1	Vrk1	Otud7b	Cdc42ep3	Tex10
Tspan7	Txn1	Tpm2	Ankrd54	Csde1	Ing1	Luzp1
Mtmr6	Tyms	Tpp2	Eif3l	Ahcyl1	Abcg2	Rpl8
Dtymk	Tyro3	Tpst1	Tmem184b	5330417C22Rik	Ceacam2	Chd5
Hmbox1	Zrsr2	Tpst2	Tomm22	Clcc1	Cetn1	Cul1
Tmpo	Ubb	Hsp90b1	Sun2	Gtf2b	Spata2	Golga3
Akap11	Ubc	Trap1a	Mcat	Znhit6	Map2k2	Ccdc60
Tnfaip1	Ube2e3	Tfrc	Ttll12	Ndufb6	Map3k11	Zfp384
Tnfrsf1a	Ube2e1	Tob1	Wars	Nol6	Cdk8	Eif4e2
Dedd	Ube2l3	Trp53	Cerk	Usp1	Map4k1	Map3k10
Tnks	Ube2i	Tsc2	Tbc1d22a	Efcab7	Mapk1	Brd7
Top1	Uba3	Tsg101	Brd1	Leprot	Mapk10	Letm2
Top2a	Uba1	Tsn	Pim3	Zfyve9	Mapk3	Slc35e1
Tmem165	Ube2b	Tspyl1	Wbp2	Nrd1	Mapk9	Micall1
Tpbg	Ube2h	Tst	Fmnl3	Lrrc41	Nubp2	Lrrc36
Tpd52	Ube3a	Tsta3	Eif4h	Ipo13	Orc5	Polk
Tpd52l1	Usp12	Psmd3	Baz1b	Oscp1	Psma1	Myo9a
Tpm1	Sumo1	Ttc3	Wdr1	Thrap3	Psma4	Clpx
Tpp2	Ubp1	Tgoln1	Wee1	Tmem39b	Psma6	Pfkfb4
Tpst1	Uchl1	Ttk	Spryd3	Sesn2	Psmb2	Rps3
Tpst2	Usp10	Tuba3a	Aaas	Fam76a	Poli	Asns
Hsp90b1	Ucp2	Tuba3b	Atf7	Wdtc1	Cul3	Sec23b
Tfrc	Ugcg	Tubb5	Pi4ka	Slc30a2	Pla2g10	Ncoa4
Tob1	Ulk1	Tulp3	Wiz	Eif4g3	Cops3	Srp9
Trp53	Umps	Txn1	Eif2b5	Tardbp	Cyb5r4	Bcap31
Tsc2	Unc119	Tyms	Atp13a3	Dnajc11	Cops5	B9d1
Tsn	Unc13b	Tyro3	Lsg1	Phf13	Zkscan17	Klhdc1
Tspyl1	Ung	Zrsr2	Pak2	9430015G10Rik	Alkbh5	Catsperb
Tst	Usp4	Ubb	Ubxn7	Nupl2	Lsm12	Vps13a
Tsta3	Nr1h2	Ubc	Golgb1	Hadhb	Ccnb1	Adcy10
Psmd3	Upp1	Ube2e3	Dzip3	Agbl5	Slc38a9	Agbl2
Ttc3	Uqcrq	Ube2e1	Cldnd1	Dnajc5g	Egflam	Rps11
Tgoln1	Uqcrc1	Ube2l3	Dctn6	Fam193a	Mtmr12	Dbf4
Ttk	Urod	Ube2i	Wt1	Cpeb2	Cops4	Azi2
Tuba3a	Uros	Uba3	Xbp1	Tapt1	Cops6	Chaf1a
Tuba3b	Usf2	Uba1	Scaf4	Uba6	Brpf3	Trp53bp1
Tubb5	Usp9x	Ube2b	Flywch1	Ythdc1	Cops7a	Ddx24
Tulp3	Cdh23	Ube2h	Traf7	Grsf1	Capn11	Pla2g7
Txn1	Vamp3	Ube3a	Rab40c	Sdad1	Ss18	Golga5
Tyms	Vamp8	Usp12	Lemd2	Rpap2	Sap130	Insl6
Tyro3	Vars	Sumo1	Uhrf1bp1	Gak	Sh3rf2	Add3
Zrsr2	Vasp	Ubp1	Btbd9	Chfr	Zfp608	Dnajb9
Ubb	Vav2	Uchl1	Vps52	P2rx2	Cpsf7	Rps26
Ubc	Stk24	Ucp2	Bag6	Vsig10	Ms4a5	Slc25a10
Ube2e3	Vbp1	Ugcg	Abcf1	Fbxo21	Eif2s3y	Ptdss2
Ube2e1	Vcl	Ugt8a	Pex6	Trafd1	H2afy	Dusp13
Ube2l3	Vdac1	Ulk1	Ubr2	Naa25	Inpp4a	Mmel1
Ube2i	Vdac2	Umps	Safb2	Rad9b	Stk36	Mrpl39
Uba3	Vdac3	Unc119	Safb	Sfswap	Pask	Mrpl15
Uba1	Lin7c	Unc13b	Dus3l	Agfg2	Setx	Mrpl2
Ube2b	Vezf1	Ung	Pja2	Mepce	Ppp2r5c	Skp2
Ube2h	Vhl	Usp4	Fez2	Tmem184a	Ppp2r5e	Pdhx
Usp12	Dcaf13	Nr1h2	Srsf7	Radil	Racgap1	Abcf3
Sumo1	Ezr	Uqcrq	Map4k3	Ccz1	Mprip	Abcf2
Ubp1	Vim	Uqcrc1	Ttc7	Lmtk2	Polr3e	Slc14a2
Uchl1	Fam49b	Uros	Fbxo11	Gm4871	Rtel1	Naglu
Usp10	Nrbp2	Usf2	Wac	Pdap1	Slc9a3r1	Shroom3
Ucp2	Ankrd54	Usp9x	Thoc1	Bud31	Spag1	Snf8
Ugcg	Eif3l	Cdh23	Rbbp8	Katnal1	Serinc3	Pigs
Ulk1	Tmem184b	Vamp3	Rsl24d1	Uspl1	Vat1	Ccdc42
Umps	Tomm22	Vamp8	Ino80c	Jazf1	Zw10	Tcfl5
Unc119	Sun2	Vars	Rprd1a	Fkbp14	Vcp	Gpr107
Unc13b	Mcat	Vav2	Pik3c3	Plekha8	Tex10	Lsm2
Ung	Ttll12	Stk24	Ammecr1l	Mat2a	Luzp1	C2cd3
Usp4	Wars	Vbp1	Wdr36	Elmod3	Rpl8	Spaca5
Nr1h2	Cerk	Vcl	Fam13b	Paip2b	Chd5	Spg21
Upp1	Tbc1d22a	Vdac1	Etf1	Txnrd3	Cul1	Rrp9
Uqcrq	Brd1	Vdac2	Rbm27	Tmf1	Golga3	Rhbdd3
Uqcrc1	Pim3	Vdac3	Cep120	Ppp4r2	Ccdc60	Eif3b
Usf2	Wbp2	Vegfb	Slc27a6	Wnk1	Zfp384	Efhd2
Usp9x	Fmnl3	Lin7c	Sh3tc2	Mrps35	Eif4e2	Exosc5
Utf1	Eif4h	Vezf1	Haus1	Caprin2	Map3k10	Miip
Cdh23	Baz1b	Vhl	Kdm2a	Amn1	Brd7	Usp39
Vamp3	Wdr1	Dcaf13	Ubxn1	Ccdc136	Letm2	Larp7
Vamp8	Wee1	Ezr	Xpc	Zc3hc1	Slc35e1	Yipf3
Vars	Aaas	Vim	Patl1	Zfp212	Micall1	Adam1b
Vasp	Atf7	Fam49b	Xrcc1	Cnot3	Lrrc36	Adam1a
Vav2	Cpped1	Nrbp2	D030056L22Rik	Leng8	Polk	Med10
Stk24	Pi4ka	Ankrd54	Yap1	Ppp1r12c	Myo9a	Atp5o
Vbp1	Wiz	Eif3l	Smc5	Ap2s1	Clpx	Vps25
Vcl	Eif2b5	Tmem184b	Cbwd1	Ccdc61	Pfkfb4	Trim36
Vdac1	Atp13a3	Tomm22	Ybx1	Mark4	Rps3	Tinf2
Vdac2	Lsg1	Sun2	Hectd2	Lypd4	Asns	Nsun2
Vdac3	Pak2	Mcat	Yes1	Samd4b	Sec23b	Cep63
Vegfb	Ubxn7	Ttll12	Morn4	Alkbh6	Ncoa4	Serp1
Trio	Golgb1	Wars	Erlin1	Arhgap33	Srp9	Agpat3
Vezf1	Dzip3	Cerk	Pprc1	4931406P16Rik	Bcap31	Tomm70a
Dap	Wnt6	Tbc1d22a	Taf5	Scaf1	B9d1	Dcaf11
Vhl	Cldnd1	Brd1	Ywhae	Tubgcp5	Klhdc1	Dhrs4
Dcaf13	Dctn6	Pim3	Ywhag	Prc1	Catsperb	Rabgap1l
Ezr	Wt1	Wbp2	Ywhah	Zfp592	Vps13a	Bag3
Vim	Xbp1	Fmnl3	Ywhaq	Picalm	Adcy10	Ndrg3
Fam49b	Scaf4	Eif4h	Ywhaz	Gdpd4	Agbl2	Zfp385a
Nrbp2	Flywch1	Baz1b	Yy1	Ipo7	Rps11	Hspb7
Arhgap39	Traf7	Wdr1	Rab3gap1	Thumpd1	Dbf4	Rnf11
Ankrd54	Rab40c	Wee1	Dars	Abca16	Azi2	Ulk2
Eif3l	Lemd2	Aaas	Ipo9	Cog7	Chaf1a	Scmh1
Tmem184b	Uhrf1bp1	Atf7	Zfp281	Gtf3c1	Trp53bp1	Iqgap1
Tomm22	Btbd9	Pi4ka	Smg7	D430042O09Rik	Ddx24	Clic4
Sun2	Vps52	Wiz	Rasal2	Atxn2l	Pla2g7	Rnf17
Mcat	Bag6	Eif2b5	Dars2	Ino80e	Cars	Slc39a1
Ttll12	Abcf1	Atp13a3	Klhl20	Prr14	Golga5	Fbxw5
Wars	Pex6	Lsg1	Prrc2c	Setd1a	Nbn	Kdm2b
Gramd4	Ubr2	Pak2	Ndufs2	Zfp646	Insl6	Fbxl12
Cerk	Plcl2	Ubxn7	Sf1	Fus	Add3	Mlf2
Tbc1d22a	Safb2	Dzip3	Trim26	Ppfia1	Dnajb9	Glrx3
Brd1	Safb	Wnt6	Ahctf1	Arglu1	Rps26	Vps26a
Pim3	Dus3l	Cldnd1	Cdc42bpa	Pcid2	Prmt5	Zfp330
Wbp2	Srsf7	Dctn6	Zfp207	Gatad2a	Slc25a10	Pttg1
Fmnl3	Map4k3	Wt1	Zfand5	Ddx49	Ptdss2	Usp25
Eif4h	Fbxo11	Xbp1	Kctd3	Ccdc124	Dusp13	Rnf19a
Baz1b	Wac	Scaf4	Smyd2	Cnot1	Mmel1	Lcmt1
Wdr1	Rbbp8	Flywch1	Lpgat1	Dync1li2	Mrpl39	Siva1
Wee1	Rsl24d1	Traf7	Zfp36	Nae1	Mrpl15	Ddx25
Spryd3	Ino80c	Rab40c	Zscan21	Txnl4b	Mrpl2	Vapa
Aaas	Rprd1a	Lemd2	Plekhb2	Vac14	Skp2	Sec22a
Atf7	Pik3c3	Uhrf1bp1	Actr1b	Ddx19b	Pdhx	Hist1h2bp
Cpped1	Ammecr1l	Btbd9	Eif5b	Aars	Abcf3	Nol4
Pi4ka	Wdr36	Vps52	Stradb	Rfwd3	Abcf2	Sf3b2
Wiz	Fam13b	Bag6	Ndufs1	Tmem231	Slc14a2	Fndc3a
Eif2b5	Etf1	Abcf1	Zfp62	Mthfsd	Naglu	Dusp4
Atp13a3	Rbm27	Pex6	Ccnyl1	Spg7	Atp5l	Celf5
Lsg1	Cep120	Ubr2	Aamp	Chmp1a	Shroom3	4930539J05Rik
Pak2	Slc27a6	Plcl2	Ctdsp1	Spire2	Snf8	Galm
Ubxn7	Sh3tc2	Safb2	Gpr55	Nup133	Pigs	Efcab5
Golgb1	Haus1	Safb	Gigyf2	Med17	Ccdc42	Usp37
Dzip3	Kdm2a	Dus3l	Dgkd	Ppan	Tcfl5	Ankar
Wnt6	Atrx	Srsf7	Usp40	Atg4d	Gpr107	Glt1d1
Cldnd1	Taf6l	Map4k3	Ppip5k2	Tmem205	Lsm2	Bbs9
Dctn6	Ubxn1	Fbxo11	Zfpm1	Zbtb44	C2cd3	Zcchc7
Wt1	Xpc	Wac	Man1b1	Nfrkb	Spaca5	Apba1
Xbp1	Patl1	Rbbp8	Zfr	Foxred1	Spg21	Sbf2
Scaf4	Xrcc1	Rsl24d1	Sohlh1	Usp28	Rrp9	Flad1
Flywch1	D030056L22Rik	Ino80c	Camsap1	Ttc12	Rhbdd3	Ttll1
Traf7	Yap1	Rprd1a	Qsox2	Dlat	Eif3b	Cc2d1b
Rab40c	Smc5	Pik3c3	Zfx	4833427G06Rik	Efhd2	Casc4
Lemd2	Ybx1	Ammecr1l	Snapc4	Dmxl2	Exosc5	6430550D23Rik
Uhrf1bp1	Yes1	Wdr36	Zer1	Herc1	Prpf19	Fbxl13
Btbd9	Erlin1	Fam13b	Sh3glb2	Rab8b	Miip	BC049715
Vps52	Pprc1	Etf1	Exosc2	Gtf2a2	Usp39	Msrb3
Bag6	Taf5	Rbm27	Nup214	Zfp280d	Larp7	Spef2
Abcf1	Atrnl1	Cep120	Prrc2b	Leo1	Yipf3	Lmbrd2
Pex6	Ywhae	Slc27a6	Slc25a25	Topbp1	Adam1b	Ubn2
Ubr2	Ywhag	Sh3tc2	Mapkap1	Dnajc13	Adam1a	Sycp2
Usp49	Ywhah	Haus1	Rabgap1	Apeh	Med10	Atp8b5
Plcl2	Ywhaq	Kdm2a	Dennd1a	Scap	Atp5o	Snrnp200
Safb2	Ywhaz	Atrx	Slc30a1	Setd2	Vps25	Ccdc158
Safb	Yy1	Taf6l	Gtdc1	Prss42	Trim36	Dpy19l2
Dus3l	Rab3gap1	Ubxn1	Slc30a4	Prss50	Tinf2	Zhx3
Srsf7	Dars	Xpc	Zyx	Acaa1b	Nsun2	Dcaf5
Map4k3	Ipo9	Patl1	Gca	Pisd-ps1	Cep63	C530008M17Rik
Fbxo11	Zfp281	Xrcc1	Ppig	Pdk3	Agpat3	Tnpo3
Wac	Smg7	D030056L22Rik	Tlk1	Cdk17	Tomm70a	Cdv3
Rbbp8	Lamc1	Yap1	Atp5g3	Ccdc38	Dcaf11	Upf2
Rsl24d1	Dars2	Smc5	Agps	Osbpl8	Dhrs4	Usp44
Rprd1a	Prrc2c	Cbwd1	Zdhhc5	Slc13a5	Limd1	Ubtd2
Pik3c3	Pcgf2	Ybx1	Madd	Ssh2	Rabgap1l	Med13
Ammecr1l	Ndufs2	Yes1	Arhgap1	Coro1b	Bag3	Hsf5
Wdr36	Sf1	Erlin1	Ambra1	Usp32	Ndrg3	Mast4
Fam13b	Trim26	Pprc1	Cstf3	Ttll6	Zfp385a	4930407I10Rik
Etf1	Ahctf1	Taf5	Bahd1	Gpatch8	Hip1r	Acsbg2
Cep120	Cdc42bpa	Atrnl1	4930402H24Rik	Amfr	Hspb7	Atg2a
Slc27a6	Zfp207	Ywhae	Smox	Arih1	Rnf11	Rbm44
Sh3tc2	Zfand5	Ywhag	Psmf1	Ash2l	Ulk2	Ctdspl2
Haus1	Kctd3	Ywhah	Asxl1	Cog5	Scmh1	Bpi
Ppp2r5b	Smyd2	Ywhaq	Pigu	Rpl10l	Iqgap1	Aknad1
Lrfn4	Zscan21	Ywhaz	Phf20	Banf1	Clic4	4930570G19Rik
Kdm2a	Plekhb2	Yy1	Tgif2	Bpnt1	Rnf17	Usp24
Taf6l	Actr1b	Rab3gap1	Ralgapb	Capn10	Slc39a1	Catsper4
Ubxn1	Eif5b	Dars	Ddx27	Btbd7	Fbxw5	Spata21
[truncated: 2,552 more rows]
