# Supplementary material for: Sperm histone H3 lysine 4 trimethylation is altered in a genetic mouse model of transgenerational epigenetic inheritance
Source: Nucleic Acids Res. 2020 Oct 17;48(20):11380–93. doi: 10.1093/nar/gkaa712 (PMC7672453; doi:10.1093/nar/gkaa712)
Supplement: gkaa712_Supplemental_Files [file gkaa712_supplemental_files.zip › tableS3_GOtable_top100_hmlTSS_h3k4me3_h3k27me3.xlsx]

## Sheet: A. high-h3k4me3
.id	GO.ID	Term	Annotated	Significant	Expected	classicFisher	weight01Fisher	gotable.top100.common
highh3k4me3	GO:0007283	spermatogenesis	557	134	79.17	2.7e-10	2.4e-08	Cfap43 Kdm3a Mycbpap Catsperd D1Pas1 Rad51c Bcl6 Bcl2l11 Bmp8b Bnc1 Capza3 Ift81 Cdyl Cftr Crem Dmc1 H3f3a H2afx Hmga2 Hspa1l Dnaja1 Hspa2 Mea1 Mif Tesmin Sept2 Nek1 Neurl1a Odf1 Pafah1b2 Pax5 Pcsk4 Siah1a Sod1 Sox17 Sox9 Strbp Cfap69 Stk11 Catsper2 Txndc2 Tarbp2 Sox30 Tcp11 Ggnbp2 Spata20 Adad1 Tle3 Tnp1 Tssk1 Tssk2 Ube2b Zscan2 Zfp37 Ccnyl1 Sohlh1 Alms1 Ggn Spag4 Adig Ropn1l Cetn2 Chd5 Bcap31 A…
highh3k4me3	GO:0035970	peptidyl-threonine dephosphorylation	14	11	1.99	1.1e-07	1.1e-07	Ppm1g Ppm1a Ppm1b Dusp1 Dusp5 Dusp4 Pdp1 Ppm1d Dusp10 Ppm1f Dusp18
highh3k4me3	GO:0006511	ubiquitin-dependent protein catabolic process	577	158	82.02	5e-17	1.5e-07	Usp30 Csnk1d Bap1 Taf9 Ubxn8 Atxn3 Vps4a Cdkn2a Ddb1 Usp15 Hspa5 Trip12 Lats1 Lnx1 Usp48 Znrf1 Mdm2 Nfe2l2 Psmb1 Psmc2 Psmd4 Pten Edem1 Rad23a Hspa1a Rlim Rnf4 Rnf7 Siah1a Siah2 Klhl25 Znrf4 Aurka Trib1 Skp1a Fbxl16 Cdc34 Usp43 Nploc4 Hsp90b1 Ube2b Ube2g2 Ube2h Usp12 Uchl1 Usp5 Ufd1 Wnt1 Anks1 Usp49 Yod1 Otud7b Usp1 Fbxo44 Fbxo2 Klhl42 Amn1 Kctd13 Rnf40 Usp3 Amfr Arih1 Arih2 Sufu Ubqlnl Mapk8 Rnf…
highh3k4me3	GO:0051301	cell division	571	128	81.16	6.3e-08	3.6e-06	Rcc1 Mapre3 Numa1 Sept10 Cdca2 Pkn2 Vps4a Ank3 Anxa11 Arf6 Bmi1 Ccnk Cdkn2a Cfl1 Smc3 E4f1 Mapre1 Fgf2 Fgf8 Hmga2 Igf1r Kif11 Kif13a Lats1 Arhgef2 Lig3 Map4 Myb Sept2 Nek1 Nup62 Pdcd6ip Pdgfa Prkce Pou3f2 Pou5f1 Kif20a Rad21 Rbl1 Sox17 Kntc1 Sde2 Aurka Tacc3 Tal1 Tent4b Cntrob Mis18bp1 Tgfb3 Cdc14b Wapl Ska3 Tnks Vegfc Wnt7a Lzts2 Ahctf1 Spg20 Cdc14a Phf13 Klhl42 Prc1 Chmp1a Spire2 Snx33 Setd2 Pi…
highh3k4me3	GO:0007275	multicellular organism development	5304	802	753.92	0.01698	6.7e-06	Sco2 Tmem64 Tent2 Rita1 Zfp513 Itfg2 Brk1 Ric8a Prkd2 Numa1 Spred3 Gpat4 Tcta Nup107 Mbtd1 Csnk1d Gas8 Mycbpap Cbll1 Ano6 Amigo2 Eaf2 Ift140 Mpig6b Catsperd Atf5 Dio3 Jmjd6 Nsd2 Celsr3 Cenpf Med21 Napa B4gat1 Ciapin1 Sobp Hyal3 Abr Nop2 Fdps Bcr Dync2h1 Lmx1a Tshz1 Srsf1 D1Pas1 Abl1 Asic2 Ache Actb Acvr1 Dscaml1 Plcz1 Adm Adnp Akap3 Abcd1 Vps4a Rims2 Gfer Ank Ank3 Ap2a1 Ap3d1 Atg5 Apoe Areg Arf4 …
highh3k4me3	GO:0000972	transcription-dependent tethering of RNA polymerase II gene DNA at nuclear periphery	6	6	0.85	8.2e-06	8.2e-06	Nup107 Ldb1 Nup155 Pcid2 Nup98 Rae1
highh3k4me3	GO:0045292	mRNA cis splicing, via spliceosome	29	16	4.12	2.9e-07	1.1e-05	Psip1 Srsf1 Sart1 Srsf2 Srsf3 Srsf5 Srsf7 Sfswap Srsf12 Prpf40a Srsf4 Wbp11 Cwc15 Rbm4b Srsf6 Ncbp2
highh3k4me3	GO:0000422	autophagy of mitochondrion	65	23	9.24	1.6e-05	1.6e-05	Usp30 Atg5 Bnip3l Cdkn2a Hk2 Mfn2 Fbxw7 Prkn Atg13 Gabarap Gabarapl1 Tomm7 Map1lc3a Wdr45b Atg12 Rnf41 Atg3 Fbxo7 1700034I23Rik Spata18 Atg7 Atg2b Gabarapl2
highh3k4me3	GO:0051028	mRNA transport	105	36	14.92	1.8e-07	1.8e-05	BC005561 Nup107 Pom121 Srsf1 Zfp36l1 Igf2bp1 Hhex Hnrnpa1 Nup155 Nup62 Nup88 Ranbp2 Srsf3 Supt6 Alyref Tnks Srsf7 Ahctf1 Hnrnpa3 Nupl2 Pcid2 Setd2 G3bp2 Nup98 Nxf1 Hnrnpa2b1 Nxt1 1700017N19Rik Rae1 Ncbp2 Nup43 Seh1l Iws1 Gle1 Senp2 Bicd2
highh3k4me3	GO:0032436	positive regulation of proteasomal ubiquitin-dependent protein catabolic process	80	28	11.37	2.5e-06	2.2e-05	Csnk1d Mdm2 Rad23a Hspa1a Aurka Trib1 Usp5 Arih1 Arih2 Mapk8 Rnf217 Bcap31 Rnf19a Prkn Ubqln1 Socs5 Dnajb2 Herpud1 Sirt2 Hspbp1 Socs4 Fam122a Nop53 Rchy1 Ankib1 Atg7 Rnf19b Csnk1a1
highh3k4me3	GO:0000381	regulation of alternative mRNA splicing, via spliceosome	63	22	8.95	3.1e-05	3.1e-05	Zc3h10 Srsf1 Ddx5 Khdrbs1 Srsf2 Srsf3 Srsf5 Srsf7 Rbm15 Srsf12 Hnrnpu Srsf4 Rbm24 Rbm4b Rbm7 Ddx17 Srsf6 Srrm4 Malat1 Celf6 Celf3 Rbm5
highh3k4me3	GO:0031146	SCF-dependent proteasomal ubiquitin-dependent protein catabolic process	51	19	7.25	3.8e-05	3.8e-05	Rnf7 Skp1a Fbxl16 Fbxo44 Fbxo2 Amn1 Cul1 Skp2 Fbxw4 Fbxl12 Fbxl13 Fbxw7 Fbxl3 Rbx1 Fbxo39 Dmac2 Fbxl15 Wwtr1 Cul4a
highh3k4me3	GO:0016567	protein ubiquitination	566	156	80.45	4.1e-17	6.7e-05	Dcun1d4 Pex12 Cbll1 Med21 Pttg1ip Zfp91 Abl1 Dcun1d1 Ivns1abp Atg5 Bcl10 Bmi1 Brca1 Bsn Cdkn2a Ddb1 Enc1 Hspa5 Trip12 Dnaja1 Limk1 Rps2 Znrf1 Mgrn1 Mdm2 Neurl1a Nfe2l2 Pdcd6 Prkce Pten Socs7 Rlim Rnf2 Rnf4 Siah2 Hectd1 Klhl25 Sde2 Gan Trib1 Dcaf15 Zfp598 Skp1a Cdc73 Cdc34 G2e3 Cdc14b Trim24 Ube2e2 Tnks Ctr9 U2af2 Ubb Ubc Ube2b Ube2g2 Ube2h Vhl Rnf165 Fbxo2 Klhl42 Dcun1d3 Kctd13 Rnf40 Leo1 Amfr Ar…
highh3k4me3	GO:0032781	positive regulation of ATPase activity	38	15	5.4	0.00011	7.6e-05	Napa Dnajc9 Atp1b3 Hspa2 Myl4 Pfn2 Tor1aip1 Tor1aip2 BC048507 Hnrnpu Dynll1 Dnajb2 Atpsckmt Dynll2 Zc3hav1
highh3k4me3	GO:0035556	intracellular signal transduction	2608	388	370.71	0.15873	8.2e-05	Rab28 Itfg2 Brk1 Plekhg2 Prkd2 Spred3 Rhoq Kctd9 Eaf2 Rab31 Pdzd8 Arl2bp Pttg1ip Oxsr1 Pkn2 Zfp91 Abr Nop2 Tmbim6 Bcr Erc1 Abl1 Plcz1 Adm Adnp Adra1d Aif1 Rims2 Ivns1abp Asb7 Srgap1 Apoe Arf6 Rhod Bcl10 Bcl6 Bcl2l11 Bmp8b Brca1 Zfp36l1 Hyou1 Cab39 Camk4 Capzb Cd24a Entpd5 Cdkn2a Celsr1 Chga Crlf1 Cyp19a1 Cyp1b1 Dab1 Ddx5 Dusp2 Eif3a Eif4ebp1 Mark2 Dmtn Fgd6 Elmo1 F2r F2rl1 Fgf18 Fgf2 Fgf8 Fkbp1b …
highh3k4me3	GO:0006974	cellular response to DNA damage stimulus	740	171	105.19	3.1e-11	8.6e-05	Spred3 Tdp1 Oard1 Otub1 Nsd2 Pttg1ip Nabp1 Abl1 Rad51c Bcl6 Bcl2l11 Brca1 Btg2 Cbx3 Cbx5 Ccnk Cdc45 Cdkn2a Cebpg Smc3 Ddb1 Ddx5 Dmc1 Dclre1b Fen1 Gnl1 Gtf2h1 Trip12 Hic1 Hipk1 H2afx Hmgb1 Hmga2 Dnaja1 Lig3 Mbd4 Mcl1 Mdm2 Mif Mre11a Nek1 Npas2 Pcna Prkcd Pnp Rad17 Rad21 Rad23a Rad51ap1 Rad51d Hspa1a Eme2 Recql Upf1 Rev3l Snai2 Dot1l Ssrp1 Nek11 Stk11 Stxbp4 Gen1 Phf1 Tdg Terf2 Susd6 Cdc14b Ube2e2 …
highh3k4me3	GO:0090090	negative regulation of canonical Wnt signaling pathway	119	33	16.91	8.8e-05	8.8e-05	Tmem64 Apoe Ctnnd1 Emd Fzd1 Invs Lats1 Sfrp1 Siah2 Snai2 Sox17 Sox2 Sox9 Stk11 Tcf7l2 Tle3 Lzts2 Tmem131l Nphp4 Slc9a3r1 Shisa6 Dkkl1 Prkn Foxo3 Dact1 Dact3 Sdhaf2 Tmem88 Cby1 Nphp3 Cyld Csnk1a1 Wwtr1
highh3k4me3	GO:0060271	cilium assembly	297	82	42.22	1.1e-09	9.1e-05	Cfap43 Bbip1 Csnk1d Gas8 Exoc5 Wdr90 Ift140 Celsr3 Dync2h1 Atg5 Pcdh15 Ift81 Ehd1 Ttbk2 Cfap20 Rab8a Map4 Sept2 Nek1 Neurl1a Rfx3 Stil Ro60 Ulk4 Fnbp1l Cntrob Cdc14b Ube2b Fhdc1 Cdc14a Tapt1 Arhgap35 Cep126 Alms1 Ttll8 Lrrc61 Rpgrip1l Stk36 C2cd3 Syne2 Tmem67 Poc1b Dnaaf5 Dynll1 Dnah7a Fopnl Dzip1 Sclt1 Atg3 Spata6 Cfap298 Entr1 Cep70 Ift80 Dnaaf1 Dnaic1 Iqcg Tekt5 Rfx4 Tmem80 Mir34b Mir34c Bbs5 …
highh3k4me3	GO:0007030	Golgi organization	121	34	17.2	5.2e-05	0.0001	Arl1 Csnk1d Atl3 Dync2h1 Arfgef1 Nploc4 Trappc12 Ticam2 Ywhaz Sec16a Fhdc1 Gak Golga5 Vti1a Stx5a Blzf1 Golph3 Tmed7 Pi4k2b Tbc1d20 Cltc Camsap2 Vps51 Tmed10 Bag5 Stx18 Arhgap21 Tmed5 Trappc8 Clasp2 Clasp1 Hook1 Pi4k2a Csnk1a1
highh3k4me3	GO:0003351	epithelial cilium movement	23	11	3.27	0.00012	0.0001	Gas8 Invs Nme7 Rfx3 Ulk4 Stk36 Adcy10 Dnaic1 Ccdc103 Kif27 Ak7
highh3k4me3	GO:0051865	protein autoubiquitination	73	23	10.38	0.00013	0.00011	Brca1 Mdm2 Rnf4 Hectd1 Ube2b Amfr Rnf11 Rnf133 Prkn Ube2d2a Trim17 Rad18 Ube2d3 Rnf141 Rnf41 Rchy1 Trim37 March5 Sash1 Ercc8 Rnf19b Rnft1 Ltn1
highh3k4me3	GO:0071108	protein K48-linked deubiquitination	27	12	3.84	0.00014	0.00014	Bap1 Otub1 Atxn3 Usp5 Yod1 Otud7b Usp25 Park7 Otub2 Otud4 Mindy1 Desi2
highh3k4me3	GO:0000122	negative regulation of transcription by RNA polymerase II	850	161	120.82	6.4e-05	0.00015	Cggbp1 Brms1 Nsd2 Tmbim6 Hivep1 Bach2 Barx2 Bcl6 Bmi1 Klf5 Btg2 Cbx4 Cbx5 Cdkn1c Cebpa Cnbp Crem Crym Cux1 Ddx5 E4f1 Epas1 Epc1 Erf Etv6 Bcl11a Fst Gata2 Gsc Nkx6-2 Hist2h3c1 Hes1 Hes2 Hes5 Hhex Hic1 Hipk1 Hmga2 Foxa1 Id2 Jund Klf12 Klf2 Klf3 Klf4 Ldb1 Scrt1 Lyar Mxd1 Mxd3 Mxd4 Mafk Ascl1 Mbd2 Mdm2 Mef2a Msx1 Msx3 Myb Nfatc1 Nfil3 Nfkb1 Nr4a3 Nr4a2 Pax5 Pcna Per1 Pitx2 Pkia Pou5f1 Pou6f1 Prox1 Rb…
highh3k4me3	GO:0070979	protein K11-linked ubiquitination	31	13	4.41	0.00016	0.00016	Rnf4 Ube2e2 Ube2b Ube2h Prkn Ube2d2a Ube2d3 Anapc11 Ube2w Anapc10 Anapc13 Ube2d2b Ube2s
highh3k4me3	GO:0043954	cellular component maintenance	58	19	8.24	0.00027	0.00018	Apoe Arf6 Cfl1 F2r F2rl1 Igf1r Itga3 Afdn Mthfr Pick1 Supt6 Wdhd1 Itpka C1ql1 Syngap1 Supv3l1 Vps35 Neat1 Lnpk
highh3k4me3	GO:0006301	postreplication repair	24	14	3.41	6.4e-07	0.00018	Brca1 Pcna Rev3l Ube2b Sprtn Zbtb1 Polk Rev1 Rad18 Ube2v1 Nsmce1 Dtl Polh Ube2n
highh3k4me3	GO:2000766	negative regulation of cytoplasmic translation	8	6	1.14	0.00018	0.00018	Cpeb3 Unk Rpl13a Cpeb2 Rbm24 Cpeb4
highh3k4me3	GO:0031648	protein destabilization	48	17	6.82	0.0002	0.0002	Cdkn2a Mdm2 Rad23a Siah1a Sox17 Cdc73 Gga3 Ep300 Fbxw7 Fbxl3 Prkn Rnf5 Vps35 Derl1 Ccdc88c Senp2 Rnf139
highh3k4me3	GO:0034453	microtubule anchoring	26	9	3.7	0.00743	0.00022	Ccdc187 Fopnl Cep350 Cep57 Fgfr1op Saxo1 Clasp2 Clasp1 Bicd2
highh3k4me3	GO:0006513	protein monoubiquitination	67	25	9.52	2.3e-06	0.00023	Pex12 Bmi1 Ddb1 Mgrn1 Neurl1a Pdcd6 Rnf2 Zfp598 Skp1a Cdc73 Ctr9 Ube2b Rnf40 Leo1 Cul1 Prkn Rbx1 Rad18 Ube2d3 Ube2w Wdr48 Ube2r2 Trim37 Rnf168 Dtl
highh3k4me3	GO:0070534	protein K63-linked ubiquitination	48	18	6.82	5.4e-05	0.00023	Zfp91 Cdkn2a Trip12 Rnf4 Hectd1 Ube2e2 Ube2b Arih2 Prkn Rnf5 Ube2v1 Ube2g1 Sash1 Rnf168 Ubr5 Ube2d2b Ube2s Ube2n
highh3k4me3	GO:0006606	protein import into nucleus	151	35	21.46	0.00206	0.00025	Nup107 Pom121 Pttg1ip Cse1l Cfl1 Ddx5 Kpnb1 Jup Kpna4 Nup155 Nup50 Nup62 Prkcd Pkia Nup88 Ranbp2 Pom121l2 Six2 Nup153 Efcab7 Gckr Tnpo1 Nup98 Kpna7 1700015F17Rik Chp1 Mbtps1 Nxt1 Fam53c Rpain Ipo5 Ubr5 Nupl1 Fam53a 1700009N14Rik
highh3k4me3	GO:0048865	stem cell fate commitment	6	5	0.85	0.00031	0.00031	Gsc Ascl1 Sfrp1 Sox17 Sox18
highh3k4me3	GO:0070936	protein K48-linked ubiquitination	59	19	8.39	0.00035	0.00035	Znrf1 Rnf4 Cdc34 Ube2e2 Ube2b Ube2g2 Ube2h Amfr Arih2 Skp2 Prkn Ube2k Rnf5 Ube2d2a Ube2d3 Ube2g1 Ube2r2 Ubr5 Ube2d2b
highh3k4me3	GO:0030433	ubiquitin-dependent ERAD pathway	72	23	10.23	0.0001	0.00044	Ubxn8 Hspa5 Edem1 Hsp90b1 Ube2g2 Yod1 Fbxo44 Fbxo2 Amfr Bcap31 Dnajb9 Tmem67 Rnf5 Ubqln1 Ube2j1 Dnajb2 Herpud1 Ccdc47 Ubxn4 Derl1 Stt3b Tmub2 Dnajc18
highh3k4me3	GO:0007052	mitotic spindle organization	105	34	14.92	1.8e-06	0.00045	Rcc1 Kifc1 Numa1 Tubg1 Tubg2 Ptpa Smc3 Drg1 Kpnb1 Kif11 Map4 Nup62 Hspa1a Stil Aurka Tacc3 Chmp1a Cep126 Smc1a Hnrnpu Rae1 Sbds Ndc80 Cltc Cep192 Ints13 Kif23 Ccsap Ankrd53 Clasp2 Clasp1 Mzt1 Chmp5 Bora
highh3k4me3	GO:0006468	protein phosphorylation	1815	290	257.99	0.0146	0.00046	Mapre3 Dyrk4 Prkd2 Spred3 Snx25 Clk3 Csnk1g2 Csnk1d Arl2bp Celsr3 Oxsr1 Ibtk Ppp1r15b Pkn2 Zfp91 Bcr Erc1 Abl1 Actb Acvr1 Adnp Aif1 Apoe Areg Bag1 Bmp8b Zfp36l1 Cab39 Camk2g Camk4 Ctnnd1 Ccni Ccnk Cd24a Cdk11b Cdkn2a Cdkn2b Cfl1 Chga Clk1 Clk4 Creb1 Crlf1 Dab1 Dusp2 Efna5 Eif2s1 Eif3a Mark2 Dmtn Plxnb2 F2r F2rl1 Acsl1 Ttbk2 Fgf18 Fgf2 Fgf8 Flt1 Fzd1 Usp15 Gdf9 Gdnf Grk4 Gtf2h1 Hes1 Hes5 Hhex Hipk…
highh3k4me3	GO:0000724	double-strand break repair via homologous recombination	127	30	18.05	0.00305	0.00048	Nabp1 Rad51c Brca1 Cdc45 Dmc1 H2afx Mre11a Rad51ap1 Rad51d Recql Gen1 Setd2 Kdm4d Slx4 Rnf138 Fign Wdr48 Nsmce1 Ino80 Zswim7 Nabp2 Nipbl Mus81 Mms19 Swi5 Rmi1 Shld2 Slx1b Recql4 Ube2n
highh3k4me3	GO:0071539	protein localization to centrosome	33	11	4.69	0.00445	0.00064	Csnk1d Nup62 Stil Aurka Golgb1 Ccdc14 C2cd3 Spag5 Cep192 4933427D14Rik Cep83
highh3k4me3	GO:0006413	translational initiation	105	31	14.92	3.9e-05	0.00066	Ppp1r15b Eif1a Eif2s1 Eif3a Eif4a1 Eif4a2 Eif4e Eif4ebp1 Uhmk1 Rps2 Khdrbs1 Klhl25 Eif1 Eif5 Rpl13a Eif3l Eif4h Abcf1 Eif5b Eif2a Abce1 Habp4 Mcts2 Eif4e3 Paip2 Ncbp2 Denr Eif1b Eif1ad Gle1 Boll
highh3k4me3	GO:0030154	cell differentiation	4193	640	596	0.0173	0.00076	Cfap43 Tmem64 Lrrc8c Tent2 Itfg2 Numa1 Gpat4 Tcta Kdm3a Csnk1d Mycbpap Ift140 Mpig6b Catsperd Atf5 Dio3 Jmjd6 Celsr3 Napa B4gat1 Fdps Dync2h1 Lmx1a Slc9a4 D1Pas1 Abl1 Ache Actb Actg1 Acvr1 Dscaml1 Adm Adnp Rims2 Ank3 Ap2a1 Ap3d1 Atg5 Apoe Areg Arf4 Arf6 Arl4a Artn Neurog2 Pcdh15 Bag1 Barx1 Barx2 Bcl6 Bmi1 Bmp8b Bnc1 Zfp36l1 Bsg Klf5 Btg1 Btg2 Cacybp Camk2g Camk4 Capza3 Capzb Car2 Ctnnd1 Runx1t1 C…
highh3k4me3	GO:0006364	rRNA processing	187	45	26.58	0.00022	0.00094	Mdn1 Tsr1 Utp15 Nop2 Cdkn2a Eri3 Lyar Rrp1 Npm3 Pdcd11 Rpl7 Rps14 Rps19 Sart1 Snu13 Tent4b Utp18 Utp4 Dcaf13 Tfb1m Rrp36 Rpl7a Exosc5 Fdxacb1 Exosc10 Ddx21 Rpl35a Wbp11 Exosc3 Rsl1d1 Exosc7 Gtf2h5 Sbds Ddx17 Rpl14 Mettl16 Nop53 Mphosph6 Nol8 Riok1 Shq1 Nsun4 Pih1d2 Dis3 Nop14
highh3k4me3	GO:0006995	cellular response to nitrogen starvation	10	6	1.42	0.00103	0.00103	Atg5 Gabarap Gabarapl1 Map1lc3a Atg7 Gabarapl2
highh3k4me3	GO:0030317	flagellated sperm motility	101	26	14.36	0.00157	0.00112	Cfap43 Gas8 Catsperd Gapdhs Dnaja1 Ldhc Smcp Neurl1a Ash1l Cfap69 Catsper2 Txndc2 Tcte1 Ube2b Ccnyl1 Ropn1l Nphp4 Atp1a4 Slirp Efcab1 Dnaic1 Ing2 Iqcg Spem1 Ropn1 Celf3
highh3k4me3	GO:0000188	inactivation of MAPK activity	17	8	2.42	0.00121	0.00121	Spred3 Dusp2 Dusp1 Dusp5 Dusp4 Dusp10 Dusp16 Dusp3
highh3k4me3	GO:0008585	female gonad development	113	18	16.06	0.33901	0.00122	Nup107 Hyal3 Col9a3 Cyp19a1 Dmc1 Fst Gdf9 Inha Lhx9 Sfrp1 Sod1 Ubb Sohlh1 Adrm1 Foxo3 Zfp830 Ccdc182 Kmt2b
highh3k4me3	GO:0045931	positive regulation of mitotic cell cycle	166	36	23.6	0.00575	0.00127	Numa1 Pkn2 Abl1 Rad51c Aif1 Cdc45 Eif4e Eif4ebp1 Fgf8 Hes1 Hmgb1 Foxa1 Hspa2 Igf1r Mdm2 Neurog1 Nup62 Ranbp1 Gen1 Tal1 Ube2e2 Pcid2 Asns Dbf4 Larp7 Hnrnpu Ppp1r10 Usp2 Anapc11 Ndc80 Cdca5 Kmt2e Nipbl Dusp3 Dtl Cul4a
highh3k4me3	GO:0045944	positive regulation of transcription by RNA polymerase II	1213	221	172.42	4.1e-05	0.00154	Prkd2 Psip1 Rhoq Kdm3a Eaf2 Atf5 Jmjd6 Med21 Taf9 Lmx1a Acvr1 Arf4 Neurog2 Bag1 Barx2 Brca1 Klf5 Cdkn2a Cebpa Cebpd Cebpg Cnbp Creb1 Atf6b Crem Dlx5 Dlx6 Arid3a Ebf3 Egr3 Ell Epas1 Epc1 Etv2 Etv1 Etv6 F2rl1 Fgf2 Fos Gabpb1 Gata2 Gata5 Gdnf Gtf2h1 Nkx6-2 Hes1 Hes5 Hhex Hmgb1 Hmga2 Nr4a1 Foxa1 Hoxa5 Hoxb5 Hoxb9 Hoxd13 Hoxd3 Hoxd4 Hras Ier2 Ccn1 Jund Jup Klf12 Klf2 Klf4 Klf9 Arhgef2 Ldb1 Lhx1 Lhx9 L…
highh3k4me3	GO:0031057	negative regulation of histone modification	43	15	6.11	0.00055	0.00179	Kdm3a Atg5 Brca1 Trip12 Msx3 Pax5 Supt6 Kdm5a Phf1 Ube2b Taf7 Kdm4d Ubr5 Atg7 Zfp451
highh3k4me3	GO:0006890	retrograde vesicle-mediated transport, Golgi to ER	43	14	6.11	0.00181	0.00181	Arf4 Arf5 Atp9b Copb2 Bet1l Cope Arfgap3 Ergic3 Golph3 Kdelr2 Ergic2 Rer1 Stx18 Bicd2
highh3k4me3	GO:0007290	spermatid nucleus elongation	5	4	0.71	0.00181	0.00181	Kdm3a Tnp1 H1fnt Dmrtc2
highh3k4me3	GO:0042276	error-prone translesion synthesis	5	4	0.71	0.00181	0.00181	Rev3l Polk Rev1 Polh
highh3k4me3	GO:0060431	primary lung bud formation	5	4	0.71	0.00181	0.00181	Hhex Wnt2 Wnt2b Rdh10
highh3k4me3	GO:1901534	positive regulation of hematopoietic progenitor cell differentiation	5	4	0.71	0.00181	0.00181	Flt1 Zbtb1 Nudt21 Dhx36
highh3k4me3	GO:1902267	regulation of polyamine transmembrane transport	5	4	0.71	0.00181	0.00181	Oaz1 Azin2 Oaz3 Azin1
highh3k4me3	GO:2000576	positive regulation of microtubule motor activity	5	4	0.71	0.00181	0.00181	BC048507 Dynll1 Dynll2 Mtcl1
highh3k4me3	GO:2000977	regulation of forebrain neuron differentiation	5	4	0.71	0.00181	0.00181	Gata2 Hes1 Hes5 Prox1
highh3k4me3	GO:0051085	chaperone cofactor-dependent protein refolding	30	11	4.26	0.00188	0.00188	Bag1 Hspa5 Hspa1l Hspa2 Hspa9 Hspa1a Ptges3 Dnajc7 Dnajb4 St13 Dnajc18
highh3k4me3	GO:0051443	positive regulation of ubiquitin-protein transferase activity	25	12	3.55	5.7e-05	0.00189	Dcun1d4 Dcun1d1 Rps2 Pten Trib1 Cdc14b Dcun1d3 Pin1 Fbxw7 Mastl Ube2s Ube2n
highh3k4me3	GO:0006368	transcription elongation from RNA polymerase II promoter	47	19	6.68	9.6e-06	0.00197	Ell Ell2 Supt6 Cdc73 Ctr9 Pcid2 Leo1 Setd2 Ell3 Nelfe Hnrnpu Adrm1 Nelfb Elof1 Pbrm1 Eloc Rnf168 Rtf1 Gtf2f1
highh3k4me3	GO:0021587	cerebellum morphogenesis	52	15	7.39	0.00471	0.00198	Abl1 Cbln1 Dab1 Gnpat Hspa5 Ldb1 Lhx1 Lmx1b Prox1 Rora Wnt1 Wnt7a Herc1 Agtpbp1 Rfx4
highh3k4me3	GO:0001824	blastocyst development	149	29	21.18	0.04674	0.00198	Med21 Nop2 Akap3 Cdk11b Dad1 Etv2 Lats1 Mfn2 Ndufa2 Pou5f1 Psmc3 Sox17 Srf Supt6 G2e3 Ctr9 Cnot3 Npm2 Hs3st6 Kpna7 Sbds Pbrm1 Zfp830 Xab2 Hormad1 Smim14 Suds3 Rtf1 Sf3b1
highh3k4me3	GO:0031442	positive regulation of mRNA 3'-end processing	11	6	1.56	0.00199	0.00199	Cpeb3 Cdc73 Leo1 Ncbp2 Nudt21 Dhx36
highh3k4me3	GO:0061512	protein localization to cilium	54	15	7.68	0.0069	0.00201	Bbip1 Csnk1d Gas8 Spata7 Ift140 Dync2h1 Arf4 Ehd1 Efcab7 Nphp4 Dzip1 Entr1 Atp6v1d Ropn1 Ift122
highh3k4me3	GO:0007141	male meiosis I	22	9	3.13	0.00201	0.00201	Rad51c Dmc1 Hspa2 Siah1a Ubb Ing2 Trip13 Dmrtc2 Tdrd9
highh3k4me3	GO:0007096	regulation of exit from mitosis	17	7	2.42	0.00612	0.00222	Cdkn1c Neurog1 Cdc14b Cdc14a Npm2 Mad2l1bp Cdca5
highh3k4me3	GO:0070198	protein localization to chromosome, telomeric region	28	8	3.98	0.0367	0.00222	Cct3 Terf2 Tnks Atr Tinf2 Gnl3 Nabp2 Pinx1
highh3k4me3	GO:0085020	protein K6-linked ubiquitination	8	5	1.14	0.00222	0.00222	Brca1 Rnf4 Prkn Ube2d2b Ube2s
highh3k4me3	GO:0090084	negative regulation of inclusion body assembly	8	5	1.14	0.00222	0.00222	Hspa2 Dnajb6 Dnajb8 Dnajb2 Dnaja4
highh3k4me3	GO:0006888	ER to Golgi vesicle-mediated transport	123	33	17.48	0.00018	0.00225	Bcap29 Bet1 Hyou1 Pdcd6 Nrbp1 Sar1a Sec23a Trappc12 Ticam2 Sec16a Insig1 Bcap31 Vapa Mia3 Copb2 Vti1a Stx5a Gosr2 Trappc2l Cope Arfgap3 Ergic3 Tmed7 Kdelr2 Trappc6a Tbc1d20 Erp29 Ergic2 Tmed10 Stx18 Tmed5 Rnf139 Trappc8
highh3k4me3	GO:0016579	protein deubiquitination	115	39	16.35	7.9e-08	0.00254	Usp30 Bap1 Otub1 Atxn3 Usp15 Usp48 Usp43 Usp12 Uchl1 Usp5 Usp49 Yod1 Otud7b Usp1 Usp3 Atxn7 Spata2 Cops5 Usp39 Usp25 Zranb1 Otud6a Usp2 Dnajb2 Park7 Josd2 Wdr48 Nop53 Otub2 Usp46 Otud1 Otud4 Josd1 Cyld Usp38 Mindy1 Usp45 Usp54 Desi2
highh3k4me3	GO:0070536	protein K63-linked deubiquitination	31	11	4.41	0.00255	0.00255	Atxn3 Yod1 Otud7b Spata2 Usp25 Zranb1 Nop53 Otub2 Otud1 Otud4 Cyld
highh3k4me3	GO:0007076	mitotic chromosome condensation	15	7	2.13	0.00262	0.00262	Phf13 Chmp1a Ncapg Cdca5 Ncapd2 Smc4 Nipbl
highh3k4me3	GO:0035437	maintenance of protein localization in endoplasmic reticulum	10	6	1.42	0.00103	0.00286	Hspa5 Insig1 Tapt1 Ankrd13c Kdelr2 Rer1
highh3k4me3	GO:0033182	regulation of histone ubiquitination	10	5	1.42	0.00781	0.00287	Trip12 Ctr9 Rnf40 Ubr5 Ube2n
highh3k4me3	GO:0032968	positive regulation of transcription elongation from RNA polymerase II promoter	23	9	3.27	0.0029	0.0029	Ell Ell2 Supt6 Cdc73 Ctr9 Leo1 Eloc Rtf1 Gtf2f1
highh3k4me3	GO:0030879	mammary gland development	163	25	23.17	0.37315	0.0029	Gpat4 Areg Bcl2l11 Cdkn2a Creb1 Cyp19a1 Fgf2 B4galt1 Hoxa5 Hoxb9 Id2 Igf1r Lats1 Msx1 Neurl1a Nrg3 Pthlh Sox9 Tbx2 Tgfb3 Arhgap35 Irs2 Deaf1 Kalrn Kdm5b
highh3k4me3	GO:0043066	negative regulation of apoptotic process	921	160	130.91	0.00357	0.0029	Mir290a Mir292 Mir294 Mir295 Mir293 Amigo2 Psmg2 Atf5 Taf9 Pttg1ip Ciapin1 Tmbim6 Abl1 Asic2 Acvr1 Adnp Aif1 Gfer Ivns1abp Atg5 Apoe Arf4 Bag1 Bcl10 Bcl6 Bmi1 Bnip3l Brca1 Btg2 Hyou1 Cdk11b Cftr Crlf1 Dad1 Ddb1 Egr3 F2r Fgf8 Gata2 Gdnf Gpi1 Hspa5 Hk1 Nr4a1 Hras Dnaja1 Igf1r Ccn1 Itsn1 Klf4 Smad6 Ascl1 Mcl1 Mdm2 Mif Mre11a Msx1 Nfe2l2 Nfkb1 Nr4a3 Ntrk1 Nup62 Nr4a2 Pcmt1 Pdpk1 Pim1 Prkcd Prkce Prkc…
highh3k4me3	GO:0009411	response to UV	137	36	19.47	0.00014	0.0033	Hyal3 Ddb1 Eif2s1 Pcna Sdf4 Ro60 Stk11 Sde2 Ube2b Map4k3 Zranb3 Usp1 Dcun1d3 Sprtn Atr Map2k7 Mapk8 Zbtb1 Polk Hist3h2a Ercc6 Ep300 Fbxw7 Rev1 Rad18 Pold3 Ino80 Triap1 1700007K13Rik Rpain Rnf168 Ercc8 Dhx36 Ddias Dtl Polh
highh3k4me3	GO:0032206	positive regulation of telomere maintenance	51	14	7.25	0.00992	0.00349	Hnrnpd Cct3 Mre11a Terf2 Tnks Atr Map2k7 Gnl3 Ppp1r10 Slx4 Hnrnpa2b1 Nabp2 Dhx36 Slx1b
highh3k4me3	GO:0001731	formation of translation preinitiation complex	12	6	1.71	0.00351	0.00351	Rps2 Eif5 Rpl13a Eif4h Mcts2 Denr
highh3k4me3	GO:0000578	embryonic axis specification	38	8	5.4	0.16298	0.00352	Frat1 Lhx1 Smad6 Neurog1 Stil Wnt1 Wnt7a C2cd3
highh3k4me3	GO:0045600	positive regulation of fat cell differentiation	61	16	8.67	0.00966	0.00385	Tmem64 Zfp36l1 Klf5 Cebpa Creb1 Id2 Sfrp1 Snai2 Adig Dkkl1 Hnrnpu Carm1 Dact1 Sav1 Aamdc Asxl2
highh3k4me3	GO:0000070	mitotic sister chromatid segregation	144	39	20.47	3.8e-05	0.004	Numa1 Tubg1 Tubg2 Psmg2 Vps4a Kpnb1 Nup62 Rad21 Gen1 Tacc3 Tnks Phf13 Pcid2 Chmp1a Smc1a Nsl1 Hnrnpu Knstrn Spag5 Ncapg Cenpk Anapc11 Mad2l1bp Ndc80 Cdca5 Ino80 Ncapd2 Trip13 Smc4 Cep192 Nipbl Kif23 Naa50 Seh1l Pinx1 Mau2 Ankrd53 Chmp5 Tex14
highh3k4me3	GO:0009048	dosage compensation by inactivation of X chromosome	24	9	3.41	0.00405	0.00405	Brca1 Cdyl Upf1 Rlim Eif1 Rbm15 Lrif1 Exosc10 Hnrnpu
highh3k4me3	GO:0016226	iron-sulfur cluster assembly	20	8	2.84	0.00421	0.00421	Ciapin1 Hspa9 Iba57 Ciao1 Nubp2 Iscu Isca1 Mms19
highh3k4me3	GO:0006281	DNA repair	464	108	65.95	9.2e-08	0.00431	Tdp1 Otub1 Nsd2 Nabp1 Abl1 Rad51c Brca1 Cdc45 Cebpg Smc3 Ddb1 Dmc1 Dclre1b Fen1 Gtf2h1 Trip12 H2afx Hmgb1 Hmga2 Lig3 Mbd4 Mre11a Npas2 Pcna Pnp Rad17 Rad21 Rad23a Rad51ap1 Rad51d Hspa1a Eme2 Recql Upf1 Rev3l Ssrp1 Gen1 Tdg Cdc14b Wdhd1 Ube2b Zranb3 Paxx Usp1 Smg1 Spire2 Usp3 Setd2 Morc2b Smc1a Ggn Sprtn Kdm4d Atr Cetn2 Fto Zbtb1 Polk Cbx8 Hist3h2a Ercc6 Taok3 Polg2 Slx4 Rev1 Rbx1 Rnf138 Park7 Jmy…
highh3k4me3	GO:0048870	cell motility	1589	246	225.86	0.07305	0.00432	Cfap43 Brk1 Ric8a Prkd2 Gas8 Cbll1 Ano6 Catsperd Celsr3 Oxsr1 Pkn2 Abr Bcr Abl1 Actb Acvr1 Aif1 Srgap1 Apoe Arf4 Arf6 Mmp28 Rhod Artn Neurog2 Capn7 Cd24a Cd9 Celsr1 Cfl1 Chga Cyp19a1 Cyp1b1 Dab1 Diaph1 Mapre1 Efnb2 Egr3 Mark2 Enah Dmtn Plxnb2 Elmo1 F2r F2rl1 Ttbk2 Fscn1 Fgf18 Fgf2 Fgf8 Flt1 Slc37a4 Gapdhs Gata2 Gdnf B4galt1 Glul Gpi1 Hspa5 Cfap20 Hes1 Hmgb1 Nr4a1 Hoxa5 Hoxb9 Hras Dnaja1 Ier2 Igf1…
highh3k4me3	GO:0046599	regulation of centriole replication	22	8	3.13	0.00822	0.00441	Nup62 Stil Cep76 Alms1 Cep295 Cep295nl Trim37 Cep192
highh3k4me3	GO:0007341	penetration of zona pellucida	9	5	1.28	0.00442	0.00442	Hyal3 Acr B4galt1 Smcp Dkkl1
highh3k4me3	GO:0061009	common bile duct development	9	5	1.28	0.00442	0.00442	Hes1 Hhex Sox17 Sox9 Gak
highh3k4me3	GO:0061101	neuroendocrine cell differentiation	9	5	1.28	0.00442	0.00442	Fgf2 Fgf8 Hes1 Ascl1 Insm1
highh3k4me3	GO:0090344	negative regulation of cell aging	25	9	3.55	0.00555	0.00479	Abl1 Bcl6 Hmga2 Mif Pten Rbl1 Terf2 Wnt1 March5
highh3k4me3	GO:0033133	positive regulation of glucokinase activity	6	4	0.85	0.00481	0.00481	Pfkfb2 Ranbp2 Gckr Dusp12
highh3k4me3	GO:0061038	uterus morphogenesis	6	4	0.85	0.00481	0.00481	Ash1l Wnt7a Nipbl Kdm5b
highh3k4me3	GO:0046854	phosphatidylinositol phosphorylation	38	12	5.4	0.00497	0.00497	Impa2 Inpp1 Pik3r3 Socs7 Ttc7 Smg1 Impad1 Ip6k1 Socs5 Pi4k2b Ip6k2 Pi4k2a
highh3k4me3	GO:0050684	regulation of mRNA processing	143	48	20.33	3.9e-09	0.00553	Tra2a Zc3h10 Sf3b4 Jmjd6 Srsf1 Zfp36l1 Cdk11b Ddx5 Papola Khdrbs1 Srsf2 Srsf3 Srsf5 Cpeb3 Supt6 Cdc73 Ctr9 U2af2 Safb2 Safb Srsf7 Rbm15 Sfswap Rnf40 Leo1 Nup98 Srsf12 Nelfe Hnrnpu Hnrnpa2b1 Srsf4 Sltm Rbm24 Rbm4b Rbm7 Ddx17 Srsf6 Ncbp2 Nudt21 Srrm4 Lmntd2 Dhx36 Malat1 Iws1 Celf6 Rbmxl2 Celf3 Rbm5
highh3k4me3	GO:0043666	regulation of phosphoprotein phosphatase activity	52	12	7.39	0.05773	0.00573	Ppp1r15b Ptpa Fkbp1b Hsp90b1 Ppp6r1 Oaz3 Ppp1r2 Mastl 2810408A11Rik Ppp6r2 Ppp1r11 Nuak1
highh3k4me3	GO:0000387	spliceosomal snRNP assembly	30	10	4.26	0.00658	0.00596	Snrpd2 Clns1a Prmt7 Gemin5 Lsm2 Ddx20 Gemin2 Snrpd3 Prpf31 Snrpf
highh3k4me3	GO:1901673	regulation of mitotic spindle assembly	21	8	2.98	0.00597	0.00597	Smc3 Drg1 Hspa1a Chmp1a Smc1a Hnrnpu Ccsap Chmp5

## Sheet: B. medium-h3k4m3
.id	GO.ID	Term	Annotated	Significant	Expected	classicFisher	weight01Fisher	gotable.top100.common
mediumh3k4me3	GO:0045944	positive regulation of transcription by RNA polymerase II	1213	542	357.29	< 1e-30	2e-27	Camta1 Yy2 Btbd18 Maml1 Etv5 Barhl2 E2f4 Osr2 Cdk9 Ogt Slc30a9 Lmo1 Arrb1 Raf1 Prdm2 Egln1 Npnt Prdm15 Supt16 Acvr1b Acvr2a Acvrl1 Parp1 Adrb2 Agrn Akt2 Alx4 App Phox2a Arnt Arnt2 Arntl Atf1 Atf2 Atf4 Atm Atoh1 Bach1 Bcl3 Bmp2 Bmp7 Bmpr1b Bmpr2 Runx2 Ccnt1 Cdk7 Cdx1 Cebpz Cebpb Clock Creb3 Crebbp Ctbp2 Ctcf Daxx Ddit3 Ddx3x Dhx9 Dll1 Dlx2 Dr1 Drd2 E2f1 E2f3 E2f5 Ebf1 Ebf2 S1pr1 Egr2 Egr4 Elf1 Elk…
mediumh3k4me3	GO:0000122	negative regulation of transcription by RNA polymerase II	850	384	250.37	4e-23	7e-22	Zglp1 Hinfp Xpo1 Zfp692 E2f4 Dusp22 Osr2 Chd4 Tpr Lmo1 Ehmt2 Foxe1 Foxp2 Pawr Aebp1 Mta3 Apc Klf16 Arx Atf2 Axin1 Bach1 Bcl6b Prdm1 Bmp2 Calr Cbfa2t2 Cbx2 Ccnd1 Ccne1 Cdk2 Cdk6 Cebpb Plk3 Cops2 Crebbp Cry1 Cry2 Ctbp1 Ctcf Cux2 Dach1 Daxx Ddit3 Twist2 Dkk1 Dlx2 Dlx4 Dr1 Atn1 E2f1 E2f3 E2f5 Eed Efna1 Elk4 En1 Eomes Epo Nr2f1 Esr2 Dmbx1 Ezh2 Foxh1 Fgfr2 Fgfr3 Foxc2 Foxm1 Lpin1 Gabpa Gata3 Gata6 Gfi1…
mediumh3k4me3	GO:0051301	cell division	571	276	168.19	6e-22	4.5e-14	Pds5b Ccp110 Bbs4 Etv5 Cdk20 Chmp7 Cdc20 Nusap1 Tpr Abraxas2 Prdm15 Apc Birc5 Arf1 Rhoa Rhob Bcl2l1 Blm Brca2 Zfp36l2 Birc6 Aspm Cat Ccna1 Ccna2 Ccnb2 Ccnd1 Ccnd2 Ccne1 Ccne2 Ccnf Ccnt1 Cdc25b Cdc25c Cdk1 Cdc7 Cdk2 Cdk5 Cdk6 Cdk7 Cit Plk3 Daxx Dctn1 Dll1 Dync1h1 Drd2 Ect2 Ercc2 Fgf13 Fgf5 Fgfr2 Smc2 Fzd7 Gnai1 Gnai3 Cdca3 Hells Incenp Itgb1bp1 Kif2a Kif3b Kit Stmn1 Lef1 Lrp6 Recql5 Snx18 Mad1l1 M…
mediumh3k4me3	GO:0045893	positive regulation of transcription, DNA-templated	1524	687	448.9	< 1e-30	1e-10	Prdm11 Camta1 Yy2 Btbd18 Tada3 Hinfp Chchd10 Fbxw11 Maml1 Etv5 Barhl2 E2f4 Prkaa1 Topors Rrn3 Ovol2 Osr2 Cdk9 Ogt Rnf187 Slc30a9 Rnf20 Lmo1 Arrb1 Raf1 Prdm2 Foxe1 Egln1 Npnt Prdm15 Supt16 Acvr1b Acvr2a Acvrl1 Parp1 Adrb2 Agrn Akt2 Foxn4 Alx4 App Phox2a Arnt Arnt2 Arntl Atf1 Atf2 Atf4 Atm Atoh1 Axin1 Bach1 Bcl3 Blm Bmp2 Bmp7 Bmpr1b Bmpr2 Brca2 Runx2 Ccna2 Ccnt1 Cdh1 Cdk2 Cdk7 Cdx1 Cebpz Cebpb Chek…
mediumh3k4me3	GO:0043161	proteasome-mediated ubiquitin-dependent protein catabolic process	390	195	114.88	7.6e-18	6.8e-10	Zfand2a Fbxl14 Fbxw11 Jkamp Nhlrc1 E330034G19Rik Topors Sharpin Prickle1 Cdc20 Rnf216 Rnf144a Ogt Rnf187 Arrb1 Selenos Hspa13 Derl2 Birc2 Arntl Aup1 Axin1 Caml Ccnf Clock Plk3 Ddit3 Dvl1 Ube2j2 Foxf2 Gna12 Rack1 Spsb2 Herc2 Hspa1b Hsp90ab1 Itch Psmb9 Psmb8 Glmn Sumo2 Smad7 Psmd7 Map1a Mtm1 Nedd4 Pcbp2 Plaa Plk1 Psen1 Psma2 Psma3 Psmb5 Psmb7 Psmc5 Rad23b Rnf185 Siah1b Smarcc1 Plk2 Spop Spsb4 Nhlrc…
mediumh3k4me3	GO:0006397	mRNA processing	445	198	131.08	8.6e-12	1.8e-09	Ppp1r8 Pan2 Ddx1 Cdk9 Celf4 Srsf9 Cstf2 U2af1 Rbm15b Rnf20 Adarb1 Adam3 Aplp1 App Ccnt1 Cirbp Coil Celf1 Dhx15 Dhx9 Dyrk1a Srsf10 Fmr1 Aff2 Frg1 Hnrnpk Hspa8 Hsf1 Khsrp Kin Rbm39 Magoh Pabpc1 Prkaca Prpf4b Ptbp1 Eif4a3 Luc7l2 Slu7 Qk Rbm3 Rbmxl1 Rnps1 Sf3a2 Tra2b Slbp Smn1 Snrnp70 Snrpd1 Snrpe Son Srpk1 Srpk2 Rbmx2 Strap Supt5 Tent4a Pde12 Ddx46 Tbrg4 Bud13 Papolg Dhx8 Srek1 Ccar2 Tdrd3 Usp4 Zc3h…
mediumh3k4me3	GO:0015031	protein transport	1737	717	511.64	6e-28	4.6e-09	Ildr2 Stx12 Parp11 Zdhhc7 Cog4 Snx19 Bbs4 Xpo1 Tbc1d10a Gck Vipas39 Ptpn23 Rab15 Chmp7 Dph3 Scrib Prkaa1 Sgsm3 Gga1 Prickle1 Pkdcc Unc119b Ffar4 Vps37c Exoc6 Ap1s2 Lin7a Napg Ogt Sft2d2 Tpr Tbc1d10c Rbm15b Ank2 Arrb1 Selenos Raf1 Sec13 Abl2 Adam9 Adcy8 Adora2a Adprh Parp1 Adra2a Adrb1 Aip Akt2 Rims1 Derl2 Ang Anxa5 Ap1b1 Ap1g1 Ap1m1 Ap1m2 Ap3b1 Ap3b2 Apba2 Birc5 Arf1 Arf2 Arf3 Arg2 Rhob Arntl Atp…
mediumh3k4me3	GO:0000281	mitotic cytokinesis	69	42	20.32	5.9e-08	9.2e-09	Bbs4 Chmp7 Nusap1 Apc Birc5 Arf1 Rhoa Rhob Brca2 Cit Daxx Ect2 Incenp Stmn1 Snx18 Plk1 Rock1 Rock2 Rtkn Vps4b Son Sptbn1 Map9 Zfp365 Unc119 Sept7 Kif20b Racgap1 Spast Bin3 Cul7 Snx9 Chmp3 Anln Chmp2a Mitd1 Stambp Efhc1 Rab35 Myh10 Ckap2 Usp8
mediumh3k4me3	GO:0006355	regulation of transcription, DNA-templated	2776	1204	817.68	< 1e-30	1.7e-08	Zglp1 Prdm11 Camta1 Yy2 Kti12 Btbd18 Trrap Nfxl1 Tada3 Spty2d1 Hinfp Chchd10 Epop Xpo1 Fbxw11 Maml1 Zfp692 Etv5 Barhl2 E2f4 Dusp22 Prkaa1 Topors Prickle1 Rrn3 Hat1 Ovol2 Osr2 Nod1 Prrxl1 Chd4 Cdk9 Ogt Rnf187 Tpr Slc30a9 Actr5 Rnf20 Lmo1 Arrb1 Ehmt2 Raf1 Prdm2 Nr3c2 Foxe1 Lims1 Egln1 Gm20517 Foxp2 Npnt Zbtb21 Prdm15 Supt16 Pawr Acvr1b Acvr2a Acvrl1 Adcy8 Adora2a Parp1 Adrb2 Aebp1 Agrn Akt2 Foxn4 M…
mediumh3k4me3	GO:0007049	cell cycle	1630	753	480.12	< 1e-30	1.9e-08	Gm1993 Prdm11 Btbd18 Trrap Pds5b Tada3 Ccp110 Champ1 Mtus1 Hinfp Bbs4 Xpo1 Fbxw11 Inca1 Tex15 Meig1 E2f4 Dgkz Fancm Cdk20 Slf1 Chmp7 Scrib Sgsm3 Mtbp Ttbk1 Tcf19 Gbf1 Ovol2 Mrpl41 Cdk9 Cdc20 Tbcd Nusap1 Tpr Uhrf2 Prr5 Abraxas2 Ehmt2 Adarb1 Fntb Chaf1b Clic1 Acvr1b Adam17 Adamts1 Mta3 Stk33 Apbb2 Apc Apex1 Birc2 Birc5 App Arf1 Rhoa Rhob Arntl Atf2 Atm Bach1 Bad Phb2 Bcl2 Bcl2l1 Bid Blm Bmp2 Bmp7 B…
mediumh3k4me3	GO:0006281	DNA repair	464	237	136.67	5.6e-23	2.3e-08	Fancf Adprhl2 Trrap Pds5b Faap24 Hinfp Psme4 Tex15 Ddx1 Fancm Slf1 Gm28043 Cdk9 Xrcc4 Rnf169 Gins4 Actr5 Dek Chaf1b Shld3 Supt16 Parp1 Parp2 Apex1 Atm Bach1 Bard1 Blm Brca2 Cdc7 Cdk2 Cdk7 Cdkn2d Chek1 Dhx9 Ercc2 Ercc3 Smarcad1 Eya2 Eya3 Smc2 Foxm1 Herc2 Hmgn1 Hmga1 Hsf1 Hus1 Ier3 Kin Recql5 Mcm4 Mcm5 Mcm7 Mlh1 Msh3 Msh6 Nudt1 Uhrf1 Ogg1 Prkcg Pms2 Pola1 Polb Pole Prkdc Helq Rad1 Rad23b Rad50 Rad5…
mediumh3k4me3	GO:0001701	in utero embryonic development	498	223	146.69	1.9e-13	4.5e-08	Hinfp Rrn3 Wdr74 Ovol2 Xrcc4 Gins4 Egln1 Acvr1b Acvrl1 Ada Adam10 Add1 Amd1 Apba2 Speg Arnt Arnt2 Atp1b1 Axin1 Bcl2l1 Prdm1 Bmp2 Bmp7 Bnip2 Brca2 Birc6 Capn2 Ccnb2 Cdh1 Cebpb Chek1 Socs3 Cops2 Dll1 Emx1 Eno1 Eomes Epn1 Ercc2 Esx1 Fgfr2 Fosl1 Fzd5 Gab1 Gabpa Gata3 Gata6 Kat2a Gli2 Gli3 Gna12 Gna13 Grb2 Emg1 Hand1 Hand2 Hcfc1 Hbegf Hey1 Hey2 Foxd3 Foxf1 Foxa2 Hsf1 Ihh Insl3 Itgav Junb Kif3a Lef1 Sm…
mediumh3k4me3	GO:0050821	protein stabilization	169	82	49.78	1.3e-07	1.3e-07	Stx12 Rpl5 Ank2 Apbb2 Atp1b1 Phb2 Calr Caml Cct2 Cct4 Cct5 Cct6a Cct7 Cct8 Cdc37 Cdk7 Dvl1 Dvl3 Efna1 Epha4 Flot1 Flot2 Gnaq Hcfc1 Hspd1 Lamp1 Smad3 Smad7 Nlk Per3 Pfn1 Pik3r1 Flna Hps4 Rps7 Stxbp1 Mtrr Mtmr9 Bag2 Tbl1x Tcp1 Trp53 Sumo1 Usp9x Wiz Wnt10b Bag6 Pex6 Rab3gap1 Ipo9 Zfp207 Crebl2 Cog7 Prkra Aak1 Bag3 Smo Cog3 Morc3 Taf9b Dnlz Usp27x P3h1 Pdcd10 Crtap March7 Tesc Tsc1 Rpl23 Mcm8 Naa16 S…
mediumh3k4me3	GO:0001764	neuron migration	183	91	53.9	6e-09	1.4e-07	Bbs4 Barhl2 Prrxl1 Adam17 Apbb2 Arx Atoh1 Aspm Cdh1 Cdk5 Cdk5r1 Cdk5r2 Cxcr4 Crk Crkl Drd2 Nr2f1 Erbb4 Esr2 Acap3 Ptk2 Fgf13 Srgap2 Fzd3 Gas6 Gata3 Mnx1 Lhx6 Matn2 Mdk Met Neo1 Nkx6-1 Nrp1 Nrp2 Ntrk2 Pafah1b1 Pax6 Pcm1 Pcnt Plaa Phox2b Psen1 Flna Pex2 Pex5 Rac1 Dcdc2a Robo3 Reln Cxcl12 Sema6a Sox1 Sox14 Unc5d Alkbh1 Nrg1 Nkx2-1 Top2b Twist1 Usp9x Vegfa Mrtfa Tbc1d24 Mark1 Katna1 Mrtfb Kif20b Disc…
mediumh3k4me3	GO:0045892	negative regulation of transcription, DNA-templated	1170	521	344.63	2.8e-29	1.5e-07	Zglp1 Prdm11 Hinfp Xpo1 Fbxw11 Zfp692 E2f4 Dusp22 Prickle1 Hat1 Ovol2 Osr2 Chd4 Tpr Lmo1 Ehmt2 Foxe1 Lims1 Foxp2 Zbtb21 Pawr Aebp1 Mta3 Apc Birc5 Klf16 Arntl Arx Atf2 Axin1 Bach1 Bcl6b Phb2 Bcl3 Prdm1 Bmp2 Bmp7 Smyd1 Calr Runx2 Cbfa2t2 Cbx1 Cbx2 Ccnd1 Ccne1 Cdk2 Cdk5 Cdk5r1 Cdk6 Cdkn1b Cebpb Clock Plk3 Cops2 Crebbp Cry1 Cry2 Ctbp1 Ctbp2 Ctcf Cux2 Dach1 Daxx Ddit3 Twist2 Dkk1 Dlx2 Dlx4 Dr1 Atn1 E2…
mediumh3k4me3	GO:0008380	RNA splicing	361	154	106.33	5.4e-08	1.6e-07	Ppp1r8 Usb1 Ddx1 Celf4 Srsf9 U2af1 Rbm15b Akt2 Cirbp Clk2 Coil Celf1 Dhx15 Dhx9 Dyrk1a Srsf10 Fmr1 Aff2 Frg1 Hnrnpk Hspa8 Khsrp Rbm39 Magoh Pabpc1 Pik3r1 Prpf4b Ptbp1 Eif4a3 Luc7l2 Slu7 Qk Rbm3 Rbmxl1 Rnps1 Sf3a2 Tra2b Smn1 Snrnp70 Snrpd1 Snrpe Son Srpk1 Srpk2 Rbmx2 Strap Ddx46 Bud13 Dhx8 Srek1 Ccar2 Usp4 Wbp4 Wt1 Rbm11 Thoc1 Ybx1 Zpr1 Zfp64 BC005624 Thrap3 Tardbp Ppp4r2 U2af1l4 Scaf1 Sugp2 Rbm10…
mediumh3k4me3	GO:0043065	positive regulation of apoptotic process	627	249	184.69	1.7e-08	2.2e-07	Prdm11 Chchd10 Inca1 Ppif Scrib Tnfaip8 Unc5b Nod1 Fam72a Sp110 Arrb1 Egln1 Ace Pawr Adam10 Adam17 Adora2a Adrb1 Adrb2 Agrn Anxa5 Apaf1 Apbb2 Apc Rhoa Rhob Atf2 Atf4 Atm Atpif1 Bad Bard1 Bcl2l1 Bid Bik Bmp2 Bmp7 Bmpr1b Tspo Capn2 Casp2 Casp8 Casp9 Ctnna1 Cdc42 Cdk5 Cdk5r1 Col4a3 Cycs Dapk3 Daxx Ddit3 Ddx3x Degs1 E2f1 E2f3 Ect2 Ddx19a Epha7 Erbb4 Ercc3 Esr2 F3 Fadd Faf1 Fgfr3 Fosl1 Gata6 Rack1 Lpa…
mediumh3k4me3	GO:0007507	heart development	624	290	183.8	7.5e-20	2.5e-07	Maml1 Prickle1 Trip10 Ovol2 Trip11 Dsp Egln1 Acadm Ace Spred1 Acvrl1 Adam19 Adamts1 Parp2 Adrb1 Acan Ap1b1 Apc Speg Atf2 Atm Prdm1 Bmp2 Bmp7 Bmpr2 Smyd1 Casp7 Casp8 Cdk1 Cdc42 Cdkn1b Cxcr4 Col14a1 Col2a1 Col5a1 Cpe Crkl Cxadr Dkk1 Dll1 Dnah11 Dsg2 Dvl2 Dvl3 S1pr1 Efna1 Eomes Epo Erbb2 Erbb3 Erbb4 Fadd Nek8 Foxh1 Fgf15 Fgfr2 Fkbp1a Foxc2 Fzd7 G6pdx Gab1 Gata3 Gata6 Kat2a Gli1 Gli2 Gli3 Gna11 Gnaq …
mediumh3k4me3	GO:0090630	activation of GTPase activity	80	45	23.56	5.2e-07	5.2e-07	Tbc1d10a Scrib Sgsm3 Rapgef1 Tbc1d10c Adprh Akt2 Crk Crkl Ect2 Epha1 Epha2 Foxj1 Bcas3 Ptk2b Rangap1 Rasgrf1 Rasgrp1 Tbc1d16 Tbc1d12 Rundc1 Rasa1 Tiam1 Tbc1d22a Rabgap1 Ralgapb Arhgap24 Arhgef10 Mtss2 Tbck Tbc1d22b Tbc1d2 Sgsm1 Tbc1d8 Tsc1 Tbc1d15 Grtp1 Tbc1d2b Tbc1d7 Tbc1d13 Arhgap42 Tbc1d5 Ccdc125 Tax1bp3 Tbc1d9b
mediumh3k4me3	GO:0007275	multicellular organism development	5304	2038	1562.32	< 1e-30	5.8e-07	Zglp1 Ildr2 Fancf Hist1h4m Nrg2 Mir193b Mir449b Alkal2 Nkx2-2os Ppp1r8 Pdzd7 Dchs2 Pds5b Akap9 Mob2 Unc45a Hinfp Cmtm7 Snx19 Bbs4 Pls3 Fig4 Epop Psme4 Maml1 Synj1 Wdr7 Etv5 Tex15 Barhl2 E2f4 Cdk20 Gmpr2 Mycbp2 Scrib Prkaa1 Card10 Mal2 Sharpin Prickle1 Rrn3 Pkdcc Trip10 Ttbk1 Unc119b Fbxo38 Wdr74 Kazald1 Kank1 Exoc6 Unc5a Unc5b Ovol2 Osr2 Rnh1 Rapgef1 Prrxl1 Adgrb1 Cdc20 Ap1s2 Celf4 Lin7a Baiap2 X…
mediumh3k4me3	GO:0000278	mitotic cell cycle	799	384	235.35	1.6e-29	7.2e-07	Trrap Pds5b Tada3 Champ1 Hinfp Bbs4 E2f4 Dgkz Slf1 Chmp7 Scrib Mtbp Tcf19 Gbf1 Cdc20 Tbcd Nusap1 Tpr Abraxas2 Acvr1b Adam17 Adamts1 Mta3 Stk33 Apc Apex1 Birc5 App Arf1 Rhoa Rhob Atf2 Atm Bach1 Phb2 Bcl2 Bcl2l1 Bid Blm Bmp7 Brca2 Zfp36l2 Calm1 Calm2 Calm3 Casp2 Ccna1 Ccna2 Ccnb2 Ccnd1 Ccnd2 Ccne1 Ccne2 Ccnf Cdc25b Cdc25c Cdk1 Cdc42 Cdc7 Cdk2 Cdkn1b Cdkn2c Cdkn2d Chek1 Cit Plk3 Crebbp Dapk3 Daxx Dc…
mediumh3k4me3	GO:0016477	cell migration	1442	573	424.75	4.3e-18	8.1e-07	Tmsb15b2 Pds5b Mtus1 Bbs4 Mien1 Gpc5 Itga9 Barhl2 Ptpn23 Dusp22 Scrib Card10 Gpsm3 Arap3 Gbf1 Kank1 Ovol2 Prrxl1 Adgrb1 Sema3d Ccdc88a Prr5 Rnf20 Braf Shroom2 Adarb1 Foxe1 Abl2 Ace Kiss1r Spred1 Pawr Acvr1b Acvrl1 Ada Adam10 Cygb Adam17 Adam9 Adamts1 Adora2b Adra2a Acan Akt2 Aldoa Tirap Ang Anxa6 Apbb2 Apc Apex1 Apoh App Arc Rhoa Rhob Arhgap5 Arx Arsb Atm Atoh1 Atp5b Atp8a1 Bcl2 Bmp2 Bmp7 Bmpr2 T…
mediumh3k4me3	GO:0016567	protein ubiquitination	566	257	166.72	3.5e-16	8.4e-07	Fancf Rpl5 Ube3c Dcun1d2 Fbxw11 Fancm Nhlrc1 Mycbp2 Mtbp Gm28043 Topors Sharpin Prickle1 Adgrb1 Cdk9 Cdc20 Rnf216 Rnf144a Ogt Rnf187 Uhrf2 Rnf20 Arrb1 Adrb2 Ube3b Birc2 Axin1 Bard1 Bcl2 Birc6 Tspo Caml Cbl Ccnf Cdk5 Cry1 Daxx Phc1 Ube2j2 Fgfr3 Fkbp1a Foxf2 Dtx1 Rack1 Spsb2 Hdac3 Herc2 Hsp90ab1 Itch Smad7 Nedd4 Nfe2l1 Uhrf1 Nxn Per2 Pja1 Prkcg Plaa Plk1 Med1 Psen1 Rnf185 Ring1 Rps7 Dtx3l Minar1 Sp…
mediumh3k4me3	GO:0045727	positive regulation of translation	118	64	34.76	1.5e-08	1e-06	Dnajc3 Rpl5 Barhl2 Bcl3 Cirbp Ddx3x Dhx9 Eif4g2 Erbb2 Fmr1 Eif3e Nck1 Ptbp1 Eif4a3 Ptk2b Jmjd4 Rbm3 Rpl26 Larp4 Eif5a2 Ythdf2 Thbs1 Mrps27 Ucn Vim Eif2b5 Trub2 Pcif1 Ythdf1 Ythdf3 Eif4g3 Fxr2 Mapk1 Mapk3 Eif5a Serp1 Coa3 Trmt10c Ddx39b Eif3d Eif3c Mtor Rmnd1 Uqcc2 Larp6 Slc35a4 Rps27l Pink1 Polr2d Fastkd3 Prr16 Rpusd4 Otud6b Rps6kb1 Poldip3 Usp16 Zcchc13 Fastkd2 Rps9 Pym1 Ngrn Lin28a Rcc1l Nat10
mediumh3k4me3	GO:0072659	protein localization to plasma membrane	277	123	81.59	8.2e-08	1.1e-06	Ldlrap1 Rab15 Nhlrc1 Scrib Gga1 Pkdcc Ank2 Rap1a Akt2 Ank1 Atp1b1 Bcl2l1 Cacnb2 Cacnb3 Cdh1 Cdh2 Cdk5 Emp2 Epha2 Ephb2 Fgf13 Flot1 Flot2 Gas6 Rack1 Ikbkb Itgb1bp1 Kcnb1 Kcnj11 Kif5b Lama5 Lrp1 Lrp6 Mmp14 Myo5a Nsf Nsg1 Sqstm1 P2ry1 Pik3r1 Pik3r2 Prkci Prkcz Inpp5k Prkg2 Flna Rab10 Rab3a Rac1 Rab34 Rock1 Rock2 S100a10 Sptbn1 Stac Stxbp1 Fam126b Ppp1r9b Tgfb1 Vamp2 Vamp3 Ezr Wnt3a Cnst Golph3l Tmem…
mediumh3k4me3	GO:0060271	cilium assembly	297	147	87.48	2.4e-13	1.4e-06	Gfy Dnah7c Mir449b Ccdc13 Ccp110 Lrrc49 Bbs4 E2f4 Ptpn23 Unc119b Ccdc88a Kif24 Tpgs1 Dnah1 Zmynd10 Akap4 Dctn1 Asap1 Dnah8 Nek8 Hap1 Htt Foxj1 Onecut1 Cep250 Kif3a Lama5 Mak Odf2 Pcm1 Pcnt Flna Rab23 Dcdc2a Rfx2 Rpgr Ccdc40 Nudcd3 Ccdc114 Cfap44 Wdr19 Cep164 Iqub Cep290 Wdpcp Tekt1 Fbf1 Ift88 Ptpdc1 Ccno Cenpj Rsph1 Vdac3 Cep120 Onecut2 Ablim1 Dnah7b Gsn Crocc Mark4 B9d2 Cdk10 Sept7 Ofd1 Abcc4 Te…
mediumh3k4me3	GO:0018105	peptidyl-serine phosphorylation	311	134	91.61	1.9e-07	1.7e-06	Akap9 Vrk3 Mapkapk3 Sbk1 Prkaa1 Stk38 Ttbk1 Ogt Arrb1 Braf Raf1 Chrna7 Akt2 App Atm Axin1 Bcl2 Bdnf Cdk1 Cdc7 Cdk2 Cdk5 Cdk5r1 Dkk1 Dyrk1a Epo Gas6 Gfra2 Rack1 Hipk2 Hipk3 Hsp90ab1 Ikbkb Il11 Ilk Sgk3 Smad7 Mapkapk2 Mapkapk5 Mark3 Met Mknk1 Mtcp1 Mast2 Nck1 Nlk Nos1 Ntrk2 Oprd1 Pak1 Pdk2 Pik3ca Prkaca Prkca Prkcg Prkci Prkd1 Prkcz Pkd1 Plk1 Inpp5k Prkdc Prkg2 Prkx Ripk1 Rock1 Rock2 Sfrp2 Plk2 Syk…
mediumh3k4me3	GO:0001843	neural tube closure	109	56	32.11	1.3e-06	2.2e-06	Bbs4 Scrib Prickle1 Abl2 Apaf1 Cobl Dvl1 Dvl2 Dvl3 Fzd3 Kat2a Lrp2 Lhx2 Lrp6 Glmn Cited2 Nog Pax2 Pfn1 Prkaca Prkacb St14 Rab23 Rarg Rock2 Rps7 Sfrp2 Sema4c Ski Spint1 T Tfap2a Tgfb1 Traf6 Twist1 Kdm6a Vasp Kdm2a Gatad2a Kif20b Zeb2 Rgma Grhl2 Mthfd1l Shroom3 Cecr2 Rala Fzd2 Sall1 Med12 Tsc1 Ift172 Ptk7 Opa1 Cluap1 Arid1a
mediumh3k4me3	GO:0000226	microtubule cytoskeleton organization	563	279	165.83	3.2e-24	2.3e-06	Dnah7c Ccdc13 Ccp110 Lrrc49 Bbs4 Xpo1 Prkaa1 Cdc20 Prkaa2 Ccdc88a Tbcd Nusap1 Tpr Kif24 Abraxas2 Tpgs1 Dnah1 Zmynd10 Agrn Ap1g1 Apc Birc5 Rhoa Axin1 Bnip2 Brca2 Aspm Ccnf Cdk2 Cdk5r1 Cdkn1b Chek1 Plk3 Dag1 Dctn1 Dnah8 Dync1h1 Dst Dvl1 Dyrk1a Ptk2 Fgf13 Srgap2 Kat2a Gnai1 Hdac3 Htt Hsph1 Hspa1b Cep250 Kif2a Kif3a Kif3b Kifc5b Stmn1 Lmna Mark3 Mdm1 Met Mlh1 Map1a Map2 Map6 Ppp1r12a Nedd1 Nek2 Nefl …
mediumh3k4me3	GO:0006886	intracellular protein transport	879	393	258.91	1.2e-22	2.4e-06	Stx12 Zdhhc7 Xpo1 Tbc1d10a Vipas39 Rab15 Scrib Prkaa1 Sgsm3 Gga1 Prickle1 Vps37c Ap1s2 Napg Ogt Tpr Tbc1d10c Rbm15b Selenos Sec13 Adprh Aip Akt2 Rims1 Derl2 Ap1b1 Ap1g1 Ap1m1 Ap1m2 Ap3b1 Ap3b2 Arf1 Arf2 Arf3 Rhob Arntl Atpif1 Aup1 Bard1 Phb2 Bid Cacnb3 Calr Scarb2 Cdc42 Cdh1 Cdk5 Cdk5r1 Chrm1 Plk3 Copa Cry2 Ect2 Egr2 Stom Stx2 Erbb2 Sec63 Gas6 Gli3 H13 Hap1 Hdac3 Hgs Hspa8 Hspb1 Hspd1 Hspa4 Hyal2…
mediumh3k4me3	GO:0046777	protein autophosphorylation	239	113	70.4	4.1e-09	2.8e-06	Mapkapk3 Aatk Abl2 Ace Acvr1b Stk33 Atm Cdk5 Clk2 Dapk3 Dyrk1a Epha1 Epha4 Epha7 Ephb3 Erbb2 Erbb4 Ptk2 Fgfr2 Fgfr3 Fgfr4 Flt3 Gfra2 Hck Eif2ak1 Hspa8 Jak2 Jun Kdr Kit Lyn Mak Mapkapk2 Mapkapk5 Mark3 Met Mknk1 Nek2 Nlk Nme2 Ntrk2 Pak1 Pdgfra Enpp1 Phka1 Prkaca Prkca Prkcg Prkd1 Ppp2ca Prkg2 Eif2ak2 Prkx Ptk2b Rad50 Ripk1 Camkk2 Srms Stk10 Slk Syk Csnk1g1 Tec Taok1 Ppp2r5d Tgfbr1 Ttk Ulk1 Vegfa Pi…
mediumh3k4me3	GO:0043066	negative regulation of apoptotic process	921	372	271.28	3.2e-13	3.5e-06	Dnajc3 Mien1 Ppif Prkaa1 Rrn3 Trip10 Ffar4 Unc5b Grm7 Prkaa2 Xrcc4 Atad3a Abraxas2 Arrb1 Selenos Braf Raf1 Lims1 Gabra5 Abl2 Ada Adam17 Adora2a Akt2 Aldh2 Prdx3 Apbb2 Apc Birc2 Birc5 Api5 Apoh Arg2 Rhoa Arnt2 Atoh1 Bard1 Phb2 Bcl2 Bcl2l1 Bcl3 Bdnf Bid Blm Bmp7 Birc6 Cat Casp2 Cast Ctnna1 Cbl Cbs Ccnd2 Cdk1 Cdkn1b Cdkn2d Cebpb Cidea Socs3 Ackr3 Plk3 Cntfr Col2a1 Creb3 Dnajc5 Daxx Ddx3x Twist2 Dkk1…
mediumh3k4me3	GO:0007399	nervous system development	2318	1028	682.78	< 1e-30	4.5e-06	Nrg2 Alkal2 Nkx2-2os Pdzd7 Mob2 Bbs4 Fig4 Epop Synj1 Etv5 Barhl2 Mycbp2 Scrib Mal2 Prickle1 Rrn3 Ttbk1 Unc119b Fbxo38 Kank1 Unc5a Unc5b Ovol2 Rapgef1 Prrxl1 Adgrb1 Cdc20 Baiap2 Xrcc4 Sema3d Ccdc88a Chn1 Tbcd Trip11 Mbd5 Prex2 Braf Rap1a Syt17 Ehmt2 Rap1gap Shroom2 Adarb1 Arhgef28 Adgrv1 Chrna3 Gabra5 Slc8a3 Aatk Abl2 Foxp2 Ace Dok4 Chrna7 Chrnb2 Aspa Adam10 Adam17 Adam22 Adamts1 Adora2a Acan Agrn…
mediumh3k4me3	GO:0018107	peptidyl-threonine phosphorylation	118	62	34.76	1.2e-07	5.6e-06	Vrk3 Sbk1 Ttbk1 Prkag2 Ogt Spred1 Spred2 Acvr1b App Axin1 Bcl2 Bmp7 Cdk1 Cdc7 Cdk5 Cdk5r1 Chek1 Cit Csnk2b Dyrk1a Haspin Hipk2 Hipk3 Smad7 Met Nlk Prkaca Prkca Prkd1 Plk1 Inpp5k Rock1 Rock2 Csnk1g1 Stox1 Ppp2r5d Cdc42bpb Tgfb1 Tgfbr1 Tgfbr2 Trpc5 Ttk Ulk1 Cdc42bpa Tnks1bp1 Lmtk2 Cdk10 Akt3 Map2k1 Mapk1 Map3k10 Stk39 Gsk3b Mtor Gsk3a Lrrk2 Myo3a Csnk1g3 Ddit4 Cemip Phip Pard3
mediumh3k4me3	GO:0045665	negative regulation of neuron differentiation	260	127	76.58	3.1e-11	7.3e-06	Kank1 Sema3d Rap1gap Aatk Adam17 App Rhoa Bmp7 Aspm Calr Cdk5 Cdk5r1 Cit Asap1 Ddx6 Dkk1 Dll1 Dlx2 Dync1i2 Efna1 Epha4 Epha7 Ephb2 Nr2f1 Ptk2 Fgf13 Fmr1 Dtx1 Gdf11 Gfi1 Gli3 Lpar1 H2-D1 H2-K1 Hdac2 Hey1 Foxa2 Id1 Id3 Id4 Irx3 Isl1 Jag1 Lbx1 Lrp1 Map2 Neo1 Nkx2-2 Notch3 Nrp1 Pafah1b1 Pax6 Phox2b Med1 Ppp3ca Prkcsh Cyth2 Psen1 Ptbp1 Nlgn1 Flna Ptger3 Sema3c Sema4b Sema4c Sema5a Sema6a Sema6b Sema6c…
mediumh3k4me3	GO:0009952	anterior/posterior pattern specification	230	115	67.75	4.1e-11	7.3e-06	Acvr2a Alx4 Apc Arc Atm Bmp2 Bmpr2 Cdx1 Cobl Crkl Ddit3 Dkk1 Dll1 Emx2 En1 Foxh1 Foxc2 Fzd5 Gbx2 Kat2a Gdf11 Gli2 Gli3 Gpc3 Htt Hey1 Hey2 Foxf1 Hipk2 Foxa2 Hoxa1 Hoxa4 Hoxa7 Hoxa9 Hoxb7 Hoxc13 Hoxc8 Hoxc9 Hoxd10 Hoxd8 Hoxd9 Kif3a Lef1 Lfng Lrp5 Lrp6 Smad2 Smad3 Smad4 Foxc1 Msx2 Neurod1 Nkx3-1 Nog Otx1 Pax1 Pax6 Pcdh8 Pcsk5 Prkdc Psen1 Aldh1a2 Rarg Pld6 Ring1 Sfrp2 Sema3c Ski Bptf Bhlhe40 Hoxc10 T…
mediumh3k4me3	GO:0001889	liver development	121	60	35.64	2.5e-06	9e-06	Asl Lims1 Acadm Ada Ccnd1 Cebpb Cobl Ezh2 Sec63 Foxm1 Gata6 Gli1 Hlx Onecut1 Hpn Igf2r Jarid2 Jun Smad3 Man2a1 Mdk Met Mki67 Cited2 Nf1 Notch2 Pik3ca Pkd1 Pkd2 Med1 Prkcsh Proc Rela Frzb Smarca4 Sp1 Sp3 Ccdc40 Hnf1b Tgfa Tgfbr3 Ift88 Vtn Wnt3a Onecut2 Zic3 Zmpste24 Mrtfb Taf10 Mpst Cul3 Upf2 Ccdc39 E2f7 Cadm1 Icmt Rtn4 Ptcd2 Sulf2 Aacs
mediumh3k4me3	GO:0030433	ubiquitin-dependent ERAD pathway	72	40	21.21	3.3e-06	9.9e-06	Jkamp Selenos Hspa13 Derl2 Aup1 Ube2j2 Rnf185 Os9 Trim25 Sgtb March6 Nrros Bag6 Erlin1 Rnf103 Man1b1 Ecpas Fbxo27 Erlin2 Vcp Fbxo17 Fbxo6 Ankzf1 Sgta Ubqln2 Stub1 Dnajb12 Sec61b Erlec1 Dnajc10 Edem3 Psmc6 Tmem129 Derl3 Dnajb14 Usp19 Syvn1 Rnf121 Svip Faf2
mediumh3k4me3	GO:0003151	outflow tract morphogenesis	84	49	24.74	3.4e-08	1.1e-05	Atf2 Bmp7 Bmpr2 Crkl Dvl2 Dvl3 Foxh1 Fgfr2 Foxc2 Gata6 Lrp2 Hand2 Hey1 Hey2 Ilk Isl1 Jag1 Jun Lrp6 Smad4 Foxc1 Cited2 Msx2 Nedd4 Nkx2-5 Nog Nrp1 Nrp2 Dicer1 Dhrs3 Sfrp2 Sema3c Six1 Smarca4 Sox11 Tbx3 Tfap2a Tgfbr2 Tgfbr3 Thbs1 Twist1 Vegfa Wnt11 Zfpm2 Robo2 Heyl Tbx20 Fzd2 Plxnd1
mediumh3k4me3	GO:0006335	DNA replication-dependent nucleosome assembly	31	21	9.13	1.2e-05	1.2e-05	Hist1h4m Hat1 Chaf1b Rbbp4 Chaf1a Hist1h3d Hist1h3b Hist1h3e Hist1h3i Hist2h3b Hist1h4f Hist1h4i Hist1h4j Hist1h4k Hist1h4n Hist1h4b Asf1a Asf1b Hist1h4h Hist2h4 Hist1h3g
mediumh3k4me3	GO:0000083	regulation of transcription involved in G1/S transition of mitotic cell cycle	12	11	3.53	1.3e-05	1.3e-05	Hinfp E2f4 Bach1 E2f1 Klf11 Rb1 Zpr1 Npat E2f6 E2f7 Brd4
mediumh3k4me3	GO:0021766	hippocampus development	74	42	21.8	8.8e-07	1.4e-05	Bbs4 Bcan Cdk5 Cdk5r1 Cdk5r2 Crk Crkl Dlx2 Emx2 Epha5 Fgf13 Gli3 Hdac2 Id4 Kif3a Lef1 Lhx5 Lrp8 Mdk Neurod1 Pafah1b1 Reln Sct Nkx2-1 Nr2e1 Trp73 Usp9x Wnt3a Xrcc1 Uba6 Zeb2 Zbtb18 Smo Kif14 Hdac1 Bbs1 Gsk3b Mkks Tsc1 Dclk2 Mfsd2a Tmem108
mediumh3k4me3	GO:0006897	endocytosis	738	238	217.38	0.05023	1.4e-05	Ldlrap1 Rubcn Mapkapk3 Synj1 Slc9a3 Scrib Trip10 Rapgef1 Adgrb1 Ank2 Arrb1 Rap1a Syt17 Rap1gap Abl2 Chrna7 Add1 Adrb2 Aplp1 App Arc Arf1 Atp5b Bcl2l1 C2 Calr Cap1 Cav2 Cbl Scarb2 Cdc42 Cdk5 Ackr3 Cnn2 Dbnl Dkk1 Dll1 Drd2 Drd4 Epn1 Eps15 Eps15l1 Elmo2 Ptk2 Fcgr2b Fcgr3 Flot1 Fmr1 Fnbp1 Gas6 Ghr Rack1 Lrp2 Gpc3 Grb2 Hap1 Hck Hnrnpk Eif2ak1 Hspa8 Icam5 Irf8 Itgav Itgb3 Kif3a Lrp1 Lrp5 Lrp6 Lrp8 Snx1…
mediumh3k4me3	GO:0042733	embryonic digit morphogenesis	71	38	20.91	1.9e-05	1.9e-05	Osr2 Alx4 Gas1 Gli2 Gli3 Gna12 Gnaq Hand2 Hdac2 Hoxd12 Ihh Lrp5 Lrp6 Smad4 Msx2 Mycn Nog Rab23 Sfrp2 Tbx3 Wdpcp Ift88 Twist1 Flvcr1 Lrp4 Ece1 Zbtb16 Ift52 Grhl2 Ror2 B9d1 Hdac1 Tbc1d32 Sall1 Chst11 Tmem107 Cplane1 Traf3ip1
mediumh3k4me3	GO:0032456	endocytic recycling	46	26	13.55	0.00012	1.9e-05	Ptpn23 Eps15 Fcgr2b Sorl1 Rab11fip3 Vps52 Arhgap1 Micall2 Lmtk2 Bves Snx17 Micall1 Arl4c Dennd1b Vps29 Ehd3 Stx6 Cmtm6 Vps53 Rab13 Rab14 Snx4 Ccdc93 Rab35 Acap2 Ehd4
mediumh3k4me3	GO:0030010	establishment of cell polarity	141	73	41.53	2.2e-08	2.2e-05	Scrib Gbf1 Kank1 Rhoa Crk Crkl Dctn1 Fgf13 Flot2 Gata3 Htt Hey1 Foxj1 Foxf1 Hsp90ab1 Lama1 Lmna Mark3 Map2 Fam89b Myo9b Pafah1b1 Pak1 Pax6 Prkci Prkcz Pkd1 Plk1 Cyth3 Bcas3 Ptk2b Rab10 Rock1 Sh3bp1 Tcf15 Cdk5rap2 Rap1b Dynlt1b Wdpcp Llgl2 Fbf1 Wee1 Mark1 Actr1b Gsn Frmd4b Mark4 Kif20b Prickle2 Mcph1 Zw10 Myo9a Ephb1 Amot Ust Myo18a Brsk1 Rufy3 Mpp5 Pard6a Gsk3b Bccip Ubxn2b Spdl1 Ptk7 Sapcd2 Rab1…
mediumh3k4me3	GO:0051726	regulation of cell cycle	951	438	280.12	1.9e-28	2.3e-05	Prdm11 Trrap Ccp110 Hinfp Bbs4 Xpo1 Inca1 E2f4 Dgkz Slf1 Scrib Sgsm3 Mtbp Ttbk1 Gbf1 Ovol2 Cdk9 Cdc20 Nusap1 Tpr Uhrf2 Adarb1 Fntb Clic1 Adam17 Adamts1 Mta3 Stk33 Apbb2 Apc Apex1 Birc2 Birc5 App Rhoa Rhob Arntl Atf2 Atm Bad Phb2 Bcl2 Bcl2l1 Bid Blm Bmp2 Bmp7 Bop1 Brca2 Zfp36l2 Birc6 Aspm Calr Casp2 Cast Ccna1 Ccna2 Ccnb2 Ccnd1 Ccnd2 Ccne1 Ccne2 Ccnf Cdc25b Cdc25c Cdk1 Cdc42 Cdc7 Cdk2 Cdk5 Cdk5r1 …
mediumh3k4me3	GO:0021549	cerebellum development	104	52	30.63	8.3e-06	2.4e-05	Abl2 Foxp2 Atrn Cbs Cdk5 Cdk5r1 Cdk5r2 Crk Crkl Dll1 En1 Ezh2 Fcgr2b Fzd4 Gas1 Gbx2 Gli1 Gli2 Grid2 Hap1 Lhx5 Lrp6 Mdk Foxc1 Neurod1 Pcnt Ptf1a Ptpn11 Atxn2 Sema4c Sez6 Arcn1 Zfp365 Nr2c2 Trp53 Ulk1 Usp9x Xrcc1 Gbx1 Samd4b Map2k1 Zbtb18 Smo Kif14 Skor2 Pantr2 Rere Trnp1 Cplane1 Whrn Kndc1 Myh10
mediumh3k4me3	GO:0007283	spermatogenesis	557	210	164.07	1.4e-05	2.6e-05	Zglp1 Gm1993 Fancf Mir449b Btbd18 Akap9 Parp11 Bbs4 Psme4 Etv5 Tex15 Meig1 Vipas39 Pgm3 Tpgs1 Dnah1 Ehmt2 Ace Acox1 Acvr2a Arntl Bcl2l1 Bik Bmp8a Brca2 Aspm Ccna1 Cit Clgn Clock Crkl Celf1 Ddx4 Dhh Dld Atn1 Adam18 Adam26a B4galnt1 Ggt1 Gli1 Bscl2 Gsr H3f3b Htt Herc2 Hmga1 Hoxa9 Agfg1 Hsf1 Hsf2 Kit Lamp1 Limk2 Smad4 Mertk Mlh1 Mast2 Mybl1 Odf2 Ovol1 Pafah1b1 Cdk16 Prkaca Prm2 Prm3 Dicer1 Qk Rad23b…
mediumh3k4me3	GO:0003382	epithelial cell morphogenesis	46	28	13.55	9.5e-06	2.7e-05	Scrib Jmjd1c Cdh1 Cldn3 Col4a4 Fat1 Hoxa13 Id1 Ihh Met St14 Rac1 Rock1 Ift88 Epb41l5 Dact2 Grhl2 Map3k1 Plod3 Flnb Clic4 Frmd6 Bcl11b Cgn Rilpl1 Heg1 Rilpl2 Pard3
mediumh3k4me3	GO:0010508	positive regulation of autophagy	120	66	35.35	4.4e-09	2.8e-05	Prkaa1 Nod1 Prkaa2 Pip4k2b Adrb2 Pip4k2c Atpif1 Bid Cdc37 Plk3 Ddit3 Sesn1 Gnai3 Htt Kdr Fyco1 Pip4k2a Prkd1 Rab12 Rock1 Plk2 Sptlc2 Supt5 Flcn Ulk1 Wac Rab3gap1 Lrsam1 Ambra1 Zc3h12a Sesn2 Vps13d Smcr8 Tpcn1 Nod2 Map2k1 Mapk3 Sptlc1 Bag3 Rnf152 Rufy4 Sh3glb1 Nprl2 Becn1 Tmem59 Foxo1 Gsk3b Trp53inp1 Gsk3a Tsc1 Lrrk2 Mul1 Pink1 Dapk1 Optn Plekhf1 Larp1 C9orf72 Clec16a Svip Smurf1 Atg16l1 Kat5 Trim…
mediumh3k4me3	GO:0034446	substrate adhesion-dependent cell spreading	100	55	29.46	8.3e-08	2.8e-05	Kank1 Braf Lims1 Calr Bcar1 Crk Crkl Efna1 Epha1 Ephb3 Ptk2 Fbln1 Fn1 Srgap2 Fzd4 Fzd7 Ilk Itgav Itgb1bp1 Itgb3 Lama5 Lamb3 Lamc2 Rac3 Mdk Mertk Nrp1 Flna Pxn Rab1a Rac1 S100a10 St6gal1 Ap1ar Fermt2 Vamp3 Megf9 Micall2 Radil Bves Cib1 Itga8 Peak1 Egflam Dock1 Kif14 Myadm Srcin1 Dbn1 Net1 Akip1 Ntn4 Carmil1 Rreb1 Dock5
mediumh3k4me3	GO:0031122	cytoplasmic microtubule organization	59	33	17.38	2e-05	2.9e-05	Ccdc13 Ccdc88a Apc Axin1 Plk3 Dync1h1 Dst Dvl1 Pafah1b1 Pcm1 Slk Ift88 Cenpj Ezr Cep120 Camsap1 Tubgcp5 Katna1 Cib1 Kif19a Hook3 Tubgcp6 Spast Tubgcp4 Rab11a Fignl1 Trpv4 Fignl2 Ift172 Wdr73 Tubgcp2 Map10 Pde4dip
mediumh3k4me3	GO:0000724	double-strand break repair via homologous recombination	127	73	37.41	4.3e-11	3.1e-05	Tex15 Gins4 Shld3 Parp1 Atm Blm Brca2 Cdc7 Chek1 Hus1 Recql5 Mcm4 Mcm5 Mcm7 Helq Rad51 Rad52 Sem1 Hus1b Mms22l Cgas Zfp365 Wrap53 Morf4l1 Timeless Rmi2 Spidr Wrn Xrcc1 Smc5 Yy1 Ppp4r2 Palb2 Klhl15 Trp53bp1 Gins2 Nbn Fan1 Ccdc155 Ercc4 Fbh1 Ppp4c Poll Rec8 Terf2ip Xrcc2 Psmd14 Fignl1 Rad54b Usp51 Mcm8 Actr2 Fignl2 Rad21l Swsap1 Smc6 Sfr1 Rpa3 Rpa1 Nsmce2 Aunip Sfpq Mad2l2 Rnf138rt1 Xrcc3 Smchd1 Me…
mediumh3k4me3	GO:0001829	trophectodermal cell differentiation	24	17	7.07	3.3e-05	3.3e-05	Ada Cdh1 Eomes Foxd3 Junb Cited2 Sp1 Sp3 Tfap2c Tead4 Cnot1 Prickle2 Cul3 Bysl Rbm46 Cnot2 Hopx
mediumh3k4me3	GO:0090263	positive regulation of canonical Wnt signaling pathway	98	48	28.87	3.6e-05	3.6e-05	Gpc5 Kank1 Prdm15 Arntl Aspm Dapk3 Ddx3x Lgr5 Fgfr2 Fgfr3 Fzd9 Gpc3 Ilk Jrk Smad3 Usp34 Sfrp2 Sema5a Tbl1x Csnk1g1 Ccar2 Wnt10b Wnt3a Yap1 Rspo4 Wnk1 Lrrk1 Ror2 Vcp Peg12 Tmem198 Reck Ruvbl1 Gprc5b Lrrk2 Nrarp Rnf146 Trpm4 Csnk1g3 Ptk7 Sulf2 Tnks2 Usp47 Wnk2 Fam53b Adgra2 Tbl1xr1 Usp8
mediumh3k4me3	GO:0006364	rRNA processing	187	100	55.08	5e-12	3.8e-05	Rpl5 Nsun5 Imp3 Nsun3 Wdr74 Fam207a Exosc4 Pwp2 Pop5 Bop1 Fbl Frg1 Emg1 Tfb2m Ncl Pa2g4 Utp14b Rpl10a Rpl26 Rpl27 Rps15 Rps16 Rps6 Rps7 Urb1 Dhx37 Tbl3 Bms1 Utp25 Kri1 Ybey Wdr18 Mrm1 Nol10 Wdr36 Rexo4 Ddx27 Fbll1 Imp4 Abt1 Chd7 Znhit3 Exosc9 Ddx56 Nhp2 Krr1 Bysl Rps28 Ftsj3 Wdr46 C1d Wdr12 Rrs1 Rcl1 Nsa2 Pes1 Utp3 Pop4 Rpl7l1 Dimt1 Rps21 Rpl35 Esf1 Exosc1 Riok3 Riok2 Utp11 Srfbp1 Rrp15 Rpf2 Mrm3…
mediumh3k4me3	GO:0043524	negative regulation of neuron apoptotic process	179	78	52.73	4e-05	4e-05	Unc5b Grm7 Xrcc4 Arrb1 Braf Gabra5 Adora2a Prdx3 Birc5 Rhoa Bcl2 Bcl2l1 Bdnf Cebpb Cntfr Dnajc5 En1 En2 Erbb3 Fmr1 Fzd9 Gclm Glp1r Htt Hipk2 Hsph1 Hspd1 Hsp90ab1 Ilk Isl1 Jak2 Jun Kdr Kras Lrp1 Oxr1 Mdk Nefl Nos1 Nrp1 Ntrk2 Pik3ca Prkcg Prkci Ppt1 Psen1 Ptk2b Rock1 Sct Six1 Stxbp1 Alkbh1 Tfap2a Prdx2 Tert Trp73 Vegfa Nrbp2 Zpr1 Ambra1 Tox3 Lig4 Smo Kif14 Hdac1 Bok Nono Clcf1 Xrcc2 Foxb1 Nmnat1 Nd…
mediumh3k4me3	GO:0045454	cell redox homeostasis	63	34	18.56	4e-05	4e-05	Txndc11 Selenos Egln2 Prdx3 Apex1 Pdia4 Ddit3 Dld Gpx1 Gsr Nxn P4hb Prdx1 Dnajc16 Prdx2 Qsox2 Glrx3 Sco1 Prdx4 Txnl1 Prdx5 Txn2 Txndc12 Dnajc10 Tmx2 Pdia2 Txndc15 Txndc16 Pdilt Pdia6 Tmx1 Glrx5 Sh3bgrl3 Ptges2
mediumh3k4me3	GO:0009791	post-embryonic development	136	61	40.06	9.8e-05	4.3e-05	Mir449b Asl Abl2 Acadm Foxp2 Alx4 Atm Bcl2 Prdm1 Dlk1 Atn1 Emx1 Ercc2 Bhlhe23 Fgfr2 Flt3 Fzd5 Gata3 Gnaq Mnx1 Hmgn1 Jak2 Kdr Smad2 Mmut Nppc Psen1 Dicer1 Rab3a Sema3c Sgpl1 Sox6 Slc18a2 Aldh5a1 Llgl2 Tgfbr1 Trp73 Usp9x Cdh23 Vegfa Gigyf2 Szt2 Tmtc3 Ago2 Serp1 Mapk8ip3 Ccdc66 Serpina7 Ppp1r13l Morc3 Mtor Bcl11b Chst11 Fendrr Tbce Arid5b Pygo1 Mir449a Mir449c Heg1 Tiparp
mediumh3k4me3	GO:0006334	nucleosome assembly	97	56	28.57	6.1e-09	4.4e-05	Hist1h4m Grwd1 Spty2d1 Cabin1 Hat1 Chaf1b Daxx Brd2 Hist1h1d H1f0 Nap1l4 Rbbp4 Smarca4 Tspyl1 Tspyl5 Kat6a Hist1h3f Shprh Chaf1a Hist1h3c Hist1h3d Hist1h3b Hist1h3e Hist1h3i Hist2h3b Hist1h4f Hist1h4i Hist1h4j Hist1h4k Hist1h4n Hist1h2bb Hist1h2bf Hist1h2bh Hist1h2bk Hist1h2bm Hist1h2bp Hist2h2bb Hist1h4b Hist1h1c Hist1h1e Nap1l1 Sart3 Nap1l3 Nap1l5 Pole3 Asf1a Mis18a Asf1b Smarca2 Hist1h2bc Hist…
mediumh3k4me3	GO:0051290	protein heterotetramerization	54	30	15.91	5.5e-05	5.5e-05	Hist1h4m Agrn Pkd1 Pkd2 Nlgn1 Rrm1 Rrm2 S100a10 Lrp4 Cnga4 Farsb Cpsf7 Nup54 Hist1h3d Hist1h3b Hist1h3e Hist1h3i Hist2h3b Hist1h4f Hist1h4i Hist1h4j Hist1h4k Hist1h4n Hist1h4b Pdss1 Farsa Hist1h4h Pdss2 Hist2h4 Hist1h3g
mediumh3k4me3	GO:0042127	regulation of cell proliferation	1643	623	483.95	1.3e-14	5.6e-05	Ldlrap1 Mir574 Pds5b Inca1 Etv5 E2f4 Cnot6 Dusp22 Prkaa1 Mtbp Topors Ovol2 Osr2 Rapgef1 Cdc20 Xrcc4 Rnf187 Ccdc88a Lmo1 Arrb1 Braf Raf1 Rap1gap Adarb1 Fntb Nr3c2 Lims1 Abl2 Foxp2 Ace Kiss1r Chrna7 Chrnb2 Pawr Acvrl1 Ada Adam10 Adam17 Adamts1 Adk Adora2a Adora2b Adrb2 Akt2 Mta3 Derl2 Tirap Ang Prdx3 Apc Birc5 Apoh App Arg2 Rhoa Arhgap5 Arnt2 Arx Atf2 Atm Atpif1 Bad Phb2 Bcl2 Bcl2l1 Bdnf Bid Prdm1 …
mediumh3k4me3	GO:2000726	negative regulation of cardiac muscle cell differentiation	20	13	5.89	0.00105	5.6e-05	Bmp2 Dkk1 Dll1 Fzd7 G6pdx Hdac3 Smad4 Pak1 Sox6 Yy1 Tomm70a Frs2 Gsk3a
mediumh3k4me3	GO:0006457	protein folding	152	74	44.77	4.4e-07	5.6e-05	Dnajc3 Unc45a Ppif Tbcd Hspa13 Aip Pdia4 Calr Cct2 Cct4 Cct5 Cct6a Cct7 Cct8 Cdc37 Clgn Dnajc5 Dnajc1 Fkbp1a Fkbp5 Pfdn6 Hspa8 Hsph1 Hspb1 Hspd1 Hspa1b Hsp90ab1 Hspe1 Grpel1 Grpel2 Nktr Nppc Nudc P4hb Pfdn2 Ppic Nudcd3 Tcp1 Sgtb Ppig Hspb6 Fkbp9 Hspa14 Sgta Dnlz Prdx4 Sh3glb1 Ppie Pdcd5 P3h1 Stub1 Pfdn5 Dnajb12 Mkks Emc6 Emc3 Dnajc10 Chordc1 Cwc27 Pdcl Ppid Dnajb11 Emc4 Pdrg1 Pdia2 Dnajb13 Ppil3 …
mediumh3k4me3	GO:0036289	peptidyl-serine autophosphorylation	8	8	2.36	5.7e-05	5.7e-05	Atm Mark3 Prkca Prkg2 Ripk1 Map2k2 Pink1 Ern1
mediumh3k4me3	GO:0043547	positive regulation of GTPase activity	217	107	63.92	5.4e-10	5.7e-05	Tbc1d10a Dock9 Scrib Sgsm3 Arap3 Rapgef1 Chn1 Tbc1d10c Rap1a Rap1gap Lims1 Adprh Adrb1 Agrn Akt2 Cav2 Crk Crkl Asap1 Dvl2 Dvl3 Ect2 S1pr1 Epha1 Epha2 Erbb2 Ezh2 Srgap2 Rack1 Gnb5 Foxj1 Icam1 Snx18 Mmut Myo9b Nf1 Bcas3 Ptk2b Rangap1 Rasgrp2 Rasgrf1 Rasgrp1 Rgs16 Ralbp1 S100a10 Ccl22 Sh3bp1 Tbc1d16 Tbc1d12 Dock10 Mapre2 Arhgef19 Adap2 Rundc1 Rasa1 Tiam1 Tbc1d22a Wnt11 Wnt4 Ric1 Rab3gap1 Rabgap1 Pkp…
mediumh3k4me3	GO:0008285	negative regulation of cell proliferation	680	264	200.3	6.9e-08	5.7e-05	Pds5b Inca1 Mtbp Ovol2 Rapgef1 Raf1 Rap1gap Adarb1 Fntb Lims1 Kiss1r Pawr Acvrl1 Adora2a Adora2b Ang Apc Apoh App Arg2 Atf2 Atm Atpif1 Phb2 Bcl2 Bdnf Prdm1 Bmp2 Bmp7 Bmpr2 Brca2 Tspo Ctnna1 Cav2 Cdh1 Cdk6 Cdkn1b Cdkn2c Cdkn2d Cebpb Ctcf Cxadr Dach1 Twist2 Dlk1 Dll1 Drd2 Drd4 E2f1 E2f3 Aimp1 Erbb2 Erbb4 Esr2 Fbln1 Fcgr2b Fgfr2 Fgfr3 Flt3 Fosl1 Fth1 Fzd5 Gas1 Gata3 Gdf11 Gli3 Gpc3 P3h3 Hdac2 Foxj1 …
mediumh3k4me3	GO:0030154	cell differentiation	4193	1612	1235.07	< 1e-30	5.8e-05	Zglp1 Gm1993 Ildr2 Hist1h4m Mir193b Btbd18 Alkal2 Nkx2-2os Pdzd7 Mir3960 Akap9 Parp11 Mob2 Unc45a Hinfp Cmtm7 Snx19 Bbs4 Fig4 Epop Psme4 Maml1 Synj1 Wdr7 Etv5 Tex15 Meig1 Barhl2 E2f4 Aldh6a1 Vipas39 Gmpr2 Mycbp2 Scrib Sharpin Prickle1 Rrn3 Osbpl11 Pkdcc Dlk2 Trip10 Ttbk1 Fbxo38 Ffar4 Kazald1 Kank1 Exoc6 Unc5a Unc5b Ovol2 Osr2 Rapgef1 Prrxl1 Adgrb1 Cdk9 Cdc20 Ap1s2 Baiap2 Xrcc4 Sema3d Ccdc88a Chn1…
mediumh3k4me3	GO:0021895	cerebral cortex neuron differentiation	24	18	7.07	5.2e-06	6e-05	Arx Dlx2 Drd2 Emx1 Eomes Hprt Id4 Lhx6 Rac3 Pafah1b1 Psen1 Pex5 Rac1 Nkx2-1 Nr2e1 Gdpd5 Zfp335 D16Ertd472e
mediumh3k4me3	GO:0060021	roof of mouth development	93	48	27.39	6e-06	6.2e-05	Pkdcc Osr2 Foxe1 Alx4 Col2a1 Ephb2 Ephb3 Foxf2 Gas1 Gdf11 Gli3 Hand2 Lef1 Loxl3 Lrp6 Smad2 Smad4 Msc Pdgfra Prrx1 Dhrs3 Sgpl1 Ski Snai1 Sos1 Sox11 Tbx3 Tfap2a Wdpcp Tgfbr1 Tgfbr2 Tgfbr3 Ift88 Sumo1 Wnt11 Wnt9b Wnt3a Fras1 Mmp25 Chd7 Fzd2 Ift172 Pak1ip1 Prdm16 Arid5b Pds5a Cplane1 Tiparp
mediumh3k4me3	GO:0048714	positive regulation of oligodendrocyte differentiation	29	19	8.54	6.2e-05	6.2e-05	Nkx2-2os Aspa Cxcr4 Dag1 Gsx2 Hdac2 Mdk Nkx2-2 Pparg Ptpra Qk Rheb Zfp365 Tnfrsf1b Trp73 Hdac1 Olig2 Mtor Mir219a-1
mediumh3k4me3	GO:0017148	negative regulation of translation	136	55	40.06	0.00393	6.3e-05	Mir3960 Tpr Ang Zfp36l2 Calr Dapk3 Ddx3x Dhfr Fmr1 Rack1 Eif2ak1 Ilf3 Khsrp Ncl Prkca Eif2ak2 Eif4a3 Qk Rock1 Rock2 Ythdf2 Tnrc6c Tyms Wt1 Patl1 Gigyf2 Ythdf3 Zc3h12a Sesn2 Paip2b Samd4b Cnot1 Fxr2 Ago2 Xrn1 Eif4e2 Rps3 Ybx2 Syncrip Cnot9 Inpp5e Tsc1 Mrpl13 Cnot8 Dapk1 Cnot2 Otud6b Larp1 Eif4enif1 Hnrnpr Malsu1 Pus7 Cnot10 Pum1 Lin28a
mediumh3k4me3	GO:0045880	positive regulation of smoothened signaling pathway	38	23	11.19	6.7e-05	6.7e-05	Ctnna1 Gas1 Gli1 Gpc3 Foxa2 Ihh Prrx1 Rab34 Dcdc2a Shox2 Wnt9a Scube3 Chsy1 Smo Tubd1 Scube2 Evc Skor2 Pdcl Ift172 Disp1 Dlg5 Gorab
mediumh3k4me3	GO:0001656	metanephros development	89	44	26.22	5.6e-05	6.8e-05	Osr2 Bcl2 Bmp7 Calb1 Foxc2 Fmn1 Gata3 Gdf11 Gli3 Gpc3 Foxd1 Id3 Irx1 Irx2 Irx3 Smad4 Myc Nf1 Nkx3-1 Pax2 Pdgfra Pou3f3 Six1 Slit2 Sox8 Hnf1b Tfap2a Wnt9b Wnt4 Wt1 Yap1 Aph1a Fras1 Grem1 Itga8 Tshz3 Robo2 Smo Fat4 Greb1l Sall1 Aph1c Dlg5 Pds5a
mediumh3k4me3	GO:0010976	positive regulation of neuron projection development	360	165	106.04	2.8e-11	7.1e-05	Alkal2 Mob2 Fig4 Rrn3 Fbxo38 Rapgef1 Baiap2 Braf Rap1a Syt17 Abl2 Adam17 Adamts1 Rims1 Arf1 Arsb Atf1 Bdnf Bmp7 Bmpr2 Cbfa2t2 Scarb2 Cxcr4 Cobl Crabp2 Cux2 Dvl1 Dvl3 Eif4g2 Epha4 Epo Ezh2 Fmr1 Fn1 Fzd4 Lpar1 Nr3c1 Hap1 Hnrnpk Hspb1 Ikbkb Il1rap Ilk Kif3c Lrp1 Lrp6 Lrp8 Lyn Mapkapk5 Mdk Met Pias2 Map6 Nck1 Nf1 Nefl Nme2 Nrp1 Ntrk2 Pafah1b1 Pak1 Kat2b Prkci Prkd1 Plaa Psen1 Ptbp1 Nlgn1 Ptk2b Twf1 P…
mediumh3k4me3	GO:0006367	transcription initiation from RNA polymerase II promoter	62	33	18.26	7.5e-05	7.5e-05	Dr1 Ercc3 Hey2 Irf8 Nkx2-5 Med1 Psmc5 Hnf1b Trp53 Wnt10b Taf5 Taf4 Thrap3 Med17 Psmc4 Taf10 Med14 Taf2 Med13 Paxip1 Med12 Taf12 Ctnnbip1 Psmc6 Med4 Gtf2f2 Taf11 Polr2d Med6 Polr2i Gtf2a1l Gtf2e1 Gtf2a1
mediumh3k4me3	GO:0036342	post-anal tail morphogenesis	25	17	7.36	7.6e-05	7.6e-05	Axin1 Epha2 Fgfr3 Fzd3 Lrp6 Sfrp2 T Tcf15 Wnt3a Dchs1 Palb2 Ripply2 Chst11 Med12 Sp5 Traf3ip1 Hes7
mediumh3k4me3	GO:0045746	negative regulation of Notch signaling pathway	36	22	10.6	7.9e-05	7.9e-05	Dlk2 Ovol2 Arrb1 Bmp7 Cbfa2t2 Dlk1 Dlx2 Hey1 Hey2 Jag1 Lfng Mmp14 Nfkbia Rfng Arrdc1 Gdpd5 Hif1an Bend6 Egfl7 Dll4 Nrarp Chac1
mediumh3k4me3	GO:0051604	protein maturation	301	113	88.66	0.00147	8.3e-05	Dohh Tbc1d10a Lmf2 Ece2 Ogt Pawr Adam10 Parp1 Aebp1 Aip Ambp Birc2 Apoh Atp7b Bad Capn2 Casp2 Casp7 Casp8 Cast Serpinh1 Cd59a Cdh1 Cpd Cpe Crebbp Dhh F3 Fadd Fmr1 Gas1 Ggt1 Gli3 H13 Hpn Ihh Mmp14 Myc Kat2b Pcsk2 Pcsk5 Pgk1 Prkaca Prkacb Srgn Prss12 Psen1 Rce1 Snapin Sorl1 Aph1b Bag2 Ift88 Thbs1 Tnp2 Myrf Aph1a Gsn Zmpste24 Ece1 Naa25 Ldlrad3 Fkrp Ift52 Glrx3 Adamts3 Tfr2 Tspan14 Prdx4 Tspan5 Tmem…
mediumh3k4me3	GO:0048593	camera-type eye morphogenesis	137	69	40.35	2.1e-07	8.3e-05	Scrib Shroom2 Foxn4 Aqp5 Bmp7 Calb1 Col8a1 Dll1 Epha2 Ephb2 Fat1 Fgfr3 Foxf2 Fzd5 Gdf11 Gli3 Hipk2 Hmgn1 Ihh Jag1 Kdr Lrp5 Lrp6 Man2a1 Cited2 Nf1 Notch2 Pax2 Pax6 Pitx3 Pou2f1 Prom1 Ptf1a Ring1 Rom1 Rpgr Ski Sox1 Sox11 Sox8 Sp1 Sp3 Megf11 Zeb1 Tfap2a Twist1 Vegfa Yy1 Sdk2 Tenm3 Tsku Fat3 Ephb1 Foxe3 Ccdc66 Frs2 Abi2 Col8a2 Sdk1 Mir124a-1 Zhx2 Atp8a2 Ahi1 Arl6 Aldh1a3 Nectin3 Bhlhe22 Mir124a-2 Ari…
mediumh3k4me3	GO:0030334	regulation of cell migration	887	353	261.27	1.2e-11	0.00011	Tmsb15b2 Mtus1 Mien1 Ptpn23 Dusp22 Card10 Gpsm3 Arap3 Kank1 Adgrb1 Sema3d Prr5 Rnf20 Braf Adarb1 Ace Kiss1r Spred1 Pawr Acvr1b Acvrl1 Ada Adam10 Cygb Adam17 Adam9 Adamts1 Adora2b Adra2a Acan Akt2 Aldoa Tirap Apc Apex1 Apoh App Rhoa Rhob Arhgap5 Arsb Atm Atp5b Atp8a1 Bcl2 Bmp2 Bmp7 Bmpr2 Calr Cdh1 Cdk5 Chrd Cxcr4 Ackr3 Cnn2 Creb3 Bcar1 Crk Crkl Csf1 Csnk2b Dach1 Dag1 Dapk2 Dapk3 Ddt Twist2 Drd2 Dr…
mediumh3k4me3	GO:0001947	heart looping	58	31	17.08	0.00011	0.00011	Ovol2 Dll1 Foxh1 Hand1 Hand2 Ihh Kif3a Lbx1 Lrp6 Smad3 Cited2 Nkx2-5 Notch2 Pkd2 Psen1 Aldh1a2 Ccdc40 Tbx3 Tgfbr2 Wnt3a Mib1 Kdm2a Zic3 Ift52 Smo Ccdc39 Ahi1 Tbx20 Ift172 Arl13b Cluap1
mediumh3k4me3	GO:0007220	Notch receptor processing	10	9	2.95	0.00012	0.00012	Adam10 Adam17 Psen1 Aph1b Aph1a Dner Ncstn Psenen Aph1c
mediumh3k4me3	GO:1901838	positive regulation of transcription of nucleolar large rRNA by RNA polymerase I	10	9	2.95	0.00012	0.00012	Ncl Smarca4 Smarcb1 Mars Ddx11 Mtor Pih1d1 Nol11 Ippk
mediumh3k4me3	GO:0042752	regulation of circadian rhythm	122	57	35.94	4e-05	0.00012	Fbxw11 Prkaa1 Prkaa2 Chrnb2 Ada Adora2a Arntl Cdk1 Clock Cry1 Cry2 Drd2 Drd4 Ezh2 Hdac3 Sik1 Per2 Per3 Prkcg Pparg Ppp1cb Ppp1cc Prkdc Nlgn1 Ptger3 Ptger4 Rock2 Sin3a Kdm5c Sox14 Bhlhe40 Spsb4 Fbxl21 Nr1d1 Cipc Klf10 Timeless Nkx2-1 Ccar2 Top2a Trp53 Ube3a Usp9x Kdm2a Thrap3 Tardbp Mapk9 Arntl2 Adcy1 Nono Nmu Gsk3b Mtor Pspc1 Srrd Sfpq Maged1
mediumh3k4me3	GO:0048538	thymus development	56	30	16.5	0.00013	0.00013	Braf Raf1 Apc Atm Bcl2 Ccnb2 Crkl Ephb3 Fadd Gata3 Hand2 Jarid2 Mafb Mad1l1 Cited2 Nfatc3 Pax1 Prkdc Psen1 Six1 Prdx2 Tgfbr1 Asxl1 Zmpste24 Map2k1 Map2k2 Mapk1 Mapk3 Bcl11b Ctc1
mediumh3k4me3	GO:0045669	positive regulation of osteoblast differentiation	71	36	20.91	0.00014	0.00014	Mir3960 Npnt Clic1 Acvr2a Bmp2 Bmp7 Bmpr1b Bmpr2 Runx2 Cebpb Fbn2 Gdf10 Gli3 Hey1 Id4 Il6st Ilk Jag1 Lmna Lrp5 Smad5 Msx2 Nppc Prkd1 Ptger4 Sfrp2 Sox11 Vegfa Wnt10b Wnt4 Zhx3 Scube2 Ctnnbip1 Fbxo5 Pdlim7 Fam20c
mediumh3k4me3	GO:0007219	Notch signaling pathway	175	87	51.55	1.3e-08	0.00015	Maml1 Dlk2 Ovol2 Arrb1 Adam10 Adam17 App Atoh1 Bmp2 Bmp7 Cbfa2t2 Cdk6 Cdkn1b Dlk1 Dll1 Dlx2 Epn1 Foxc2 Dtx1 Gas2 Gsx2 Hey1 Hey2 Foxa2 Onecut1 Il6st Itgb1bp1 Jag1 Kit Lfng Foxc1 Mmp14 Nfkbia Notch2 Notch3 Psen1 Dicer1 Rfng Sel1l Snai1 Aph1b Dtx3l Nepro Hnf1b Arrdc1 Llgl2 Tgfb1 Tgfbr2 Ift88 Mib1 Aph1a Dner Slc35c2 Gdpd5 Neurl1b Synj2bp Nod2 Robo2 Aak1 Maml2 Hif1an Bend6 Fat4 Egfl7 Ripply2 Maml3 Tsp…
mediumh3k4me3	GO:0006468	protein phosphorylation	1815	723	534.62	4.5e-23	0.00015	Dnajc3 Prdm11 Alkal2 Rell1 Akap9 Tada3 Mob2 Vrk3 Mapkapk3 Maml1 Inca1 Sbk1 Nhlrc1 Cdk20 Dusp22 Prkaa1 Card10 Stk38 Pkdcc Ttbk1 Ffar4 Nod1 Rapgef1 Cdk9 Prkaa2 Prkag2 Ogt Ccdc88a Fam72a Aida Tbc1d10c Cavin3 Prr5 Arrb1 Braf Rap1a Raf1 Adarb1 Chrna3 Aatk Abl2 Ace Kiss1r Npnt Dok4 Chrna7 Prdm15 Spred1 Spred2 Acvr1b Acvr2a Acvrl1 Adam10 Adam17 Adam9 Adcy8 Adora2a Adra2a Adrb2 Agrn Akt2 Tirap Stk33 Ang …
mediumh3k4me3	GO:0048854	brain morphogenesis	43	24	12.67	0.00027	0.00016	Bbs4 Cdh2 Emx1 Gsx2 Nf1 Otx1 Pafah1b1 Pax2 Pcnt Psen1 Sos1 Fancd2 Ift88 Akt3 Gdf7 Shank1 Smo Spef2 Zfp335 Mir124a-1 Bbs1 Uchl5 Shank3 Mkks
mediumh3k4me3	GO:0030336	negative regulation of cell migration	267	106	78.65	0.0002	0.00016	Ptpn23 Dusp22 Card10 Arap3 Kank1 Adgrb1 Rnf20 Braf Adarb1 Kiss1r Spred1 Acvrl1 Ada Cygb Acan Apex1 Apoh Rhoa Rhob Bcl2 Calr Cdh1 Chrd Cnn2 Csnk2b Dach1 Dag1 Ddt Drd2 Drd4 Drd5 Epha1 Erbb4 Evl Ptk2 Srgap2 Hdac5 Hoxa7 Hyal2 Igfbp3 Ilk Itgb1bp1 Jag1 Lrp1 Cited2 Nbl1 Nf1 Nog Pik3r2 Pparg Ptger4 Arhgdia Ptprj Ptprk Ptpru Ptprt Rras Cxcl12 Sfrp2 Slit2 Strap Abcc8 Nrg1 Gm266 Tbx5 Flcn Tgfb1 Tgfbr3 Thbs1…
mediumh3k4me3	GO:0048701	embryonic cranial skeleton morphogenesis	50	26	14.73	0.00068	0.00017	Dlx1as Runx2 Twist2 Dlx2 Fgfr2 Foxc2 Gas1 Hoxa1 Smad2 Smad3 Mmp14 Pdgfra Prrx1 Eif4a3 Six1 Wdr19 Tbx15 Tfap2a Tgfbr1 Tgfbr2 Twist1 Wnt9b Grhl2 Mthfd1l Chst11 Med12
mediumh3k4me3	GO:0035264	multicellular organism growth	212	94	62.45	2.8e-06	0.00017	Mir449b Bbs4 Pkdcc Mbd5 Adarb1 Abl2 Add1 Adrb1 Adrb2 Apba2 App Atm Atrn Bcl2 Brca2 Csf1 Celf1 Slc6a3 Daxx Dlk1 Drd2 Atn1 En1 Ercc2 Fkbp8 Flt3 G6pdx Kat2a Gpd2 Ghr Gpam H2-Q2 H3f3b Hdac3 Hsf1 Ihh Notch2 Nppc Pcnt Pik3ca Dicer1 Ptpn11 Pex5 Rai1 Rarg Ncor1 Atxn2 Sgpl1 Slc12a2 Sos1 Stat5a Stc2 Tns2 Socs2 Ccm2 Llgl2 Trp53 Tshr Kdm6a Ezr Kdm2a Xpa Ercc5 Flvcr1 Gigyf2 Zmpste24 Kmt2c Palb2 Taf10 Grhl2 Sh…
mediumh3k4me3	GO:0032092	positive regulation of protein binding	110	50	32.4	0.00027	0.00017	Arrb1 Abl2 Ace Add1 Agrn Tirap App Bdnf Bmp2 Cdk5 Epha4 Ephb6 Fkbp1a Flot1 Hipk2 Hsf1 Hsp90ab1 Hspa4 Lfng Lrp1 Mark3 Mmp9 Pkd1 Ppp2ca Psen1 Ran Rfng Plk2 Dtx3l Tert Tiam1 Traf2 Vtn Wnt3a Plcl2 Epb41l5 Plcl1 Trib3 Gnl3l Epb41 Spag8 Gsk3b Crbn Lrrk2 Map1lc3b Nvl Ufl1 Plxnd1 Actr3 Sppl3
mediumh3k4me3	GO:0006915	apoptotic process	1864	764	549.05	1.1e-28	0.00018	Dnajc3 Prdm11 Chchd10 Mien1 Inca1 Ppif Scrib Prkaa1 Card10 Topors Sharpin Rrn3 Trip10 Tnfaip8 Ffar4 Unc5a Unc5b Nod1 Mrpl41 Grm7 Prkaa2 Rnf216 Xrcc4 Ogt Atad3a Fam72a Sp110 Abraxas2 Ank2 Arrb1 Selenos Braf Raf1 Ggct Adarb1 Lims1 Gabra5 Egln1 Egln2 Aatk Abl2 Ace Pawr Acvr1b Ada Adam10 Adam17 Adora2a Parp1 Parp2 Adrb1 Adrb2 Agrn Akt2 Aldh2 Alx4 Anxa5 Anxa6 Prdx3 Apaf1 Apbb2 Apc Apex1 Birc2 Birc5 Ap…
mediumh3k4me3	GO:2000300	regulation of synaptic vesicle exocytosis	103	54	30.34	8.5e-07	0.00019	Grm7 Braf Rap1a Nr3c2 Chrna3 Chrna7 Chrnb2 Adora2a Adora2b Adra2a Adrb2 Rims1 Apba2 Atp2a2 Bcl2l1 Drd2 Drd4 Dvl1 Fmr1 Ncs1 Grik5 Grm8 Kcnh1 Myo6 P2ry1 Prkca Prkcg Sept5 Nlgn1 Rab3a Snapin Stxbp1 Syt1 Syt2 Rap1b Git1 Unc13b Rab3gap1 Rims4 Git2 Rab5a Dgki Ppfia2 Adcy1 Syt7 Gsk3b Lrrk2 Gipc1 Nrn1 Prrt2 Fbxl20 Dnm1l Stxbp5 Dtnbp1
mediumh3k4me3	GO:0031175	neuron projection development	1078	510	317.53	< 1e-30	0.00019	Alkal2 Pdzd7 Mob2 Bbs4 Fig4 Barhl2 Mycbp2 Scrib Rrn3 Fbxo38 Kank1 Unc5a Unc5b Rapgef1 Prrxl1 Cdc20 Baiap2 Sema3d Ccdc88a Chn1 Trip11 Prex2 Braf Rap1a Syt17 Adarb1 Arhgef28 Adgrv1 Chrna3 Aatk Abl2 Chrna7 Chrnb2 Adam10 Adam17 Adamts1 Adora2a Agrn Rims1 Bloc1s4 Apbb2 Apc App Arc Arf1 Rhoa Arx Arsb Atf1 Atoh1 Bcan Bcl2 Bdnf Bmp7 Bmpr1b Bmpr2 Cbfa2t2 Scarb2 Cdc42 Cdh2 Cdk5 Cdk5r1 Chat Cit Cxcr4 Cobl C…
mediumh3k4me3	GO:0008283	cell proliferation	1987	758	585.28	2.1e-18	0.00021	Ldlrap1 Mir574 Ppp1r8 Dchs2 Pds5b Inca1 Etv5 E2f4 Cnot6 Dusp22 Scrib Prkaa1 Mtbp Topors Rrn3 Tcf19 Kank1 Ovol2 Osr2 Rapgef1 Cdc20 Xrcc4 Rnf187 Ccdc88a Gins4 Lmo1 Arrb1 Braf Raf1 Rap1gap Adarb1 Fntb Nr3c2 Lims1 Hlcs Abl2 Foxp2 Ace Kiss1r Chrna7 Chrnb2 Pawr Acvr2a Acvrl1 Ada Adam10 Adam17 Adamts1 Adk Adora2a Adora2b Adrb2 Akt2 Mta3 Derl2 Tirap Ang Anxa7 Prdx3 Apc Birc5 Apoh App Arg2 Rhoa Arhgap5 Ar…
mediumh3k4me3	GO:0060324	face development	60	33	17.67	3.1e-05	0.00021	Bbs4 Braf Raf1 Crebbp Twist2 Dkk1 Lef1 Lrp6 Nog Pax9 Pdgfra Ptpn11 Aldh1a2 Rarg Rras Sgpl1 Ski Sox3 Tfap2a Tgfb1 Rab3gap1 Kat6a Grhl2 Map2k1 Map2k2 Mapk1 Mapk3 Chd7 Aldh1a3 Mkks Arid5b Specc1l Tiparp

## Sheet: C. low-h3k4me3
.id	GO.ID	Term	Annotated	Significant	Expected	classicFisher	weight01Fisher	gotable.top100.common
lowh3k4me3	GO:0045907	positive regulation of vasoconstriction	47	19	6.76	1.1e-05	1.1e-05	Grk2 Adra1a Akt1 Alox5 Cav1 Chrm3 Egfr Gja1 Gja5 Htr2a Htr2c Npy1r Oxtr Ptgs2 Tbxas1 Pde5a Add3 Avpr1a Smtnl1
lowh3k4me3	GO:0016310	phosphorylation	2167	385	311.67	2.5e-06	1.8e-05	Acp4 Wdr91 Inpp5f Gadd45gip1 Xylb Pwp1 Npffr2 Ttc7b Uqcc3 Trpt1 Mylk Cops8 Irak2 Itga1 Bmp3 Mpi Dgkg Grk2 Prps2 Actn3 Acvr2b Adora1 Adra1a Adra2b Agtr1a Ak2 Akt1 Alk Alox15 Necab2 Nr2f2 Ar Atp7a Axin2 Bak1 Bdkrb2 Cspg4 Bmp4 Bmp6 Bpgm Bub1 Ddr1 Anxa2 Camk2b Casp3 Cav1 Ccnd3 Ccng2 Cd81 Cdk4 Cflar Chuk Cntn1 Coq7 Cox6a2 Cox7c Cryab Csnk2a1 Dgka Dclk1 Dck Gadd45a Dok2 Drd1 Dscam Edar Edn1 Ednrb Eef2k…
lowh3k4me3	GO:0071805	potassium ion transmembrane transport	191	50	27.47	1.3e-05	3.2e-05	Kcnq3 Atp1b2 Cav1 Dnm2 Fhl1 Galr2 Hcn1 Kcna1 Kcna2 Kcna4 Kcna5 Kcna7 Kcnab1 Kcnj5 Kcnk4 Kcnk5 Kcnk7 Kcnma1 Kcns2 Kcnh7 Slc12a8 Prnp Slc12a7 Slc1a3 Slc9c1 Kcnk13 Rapgef3 Kcnq5 Slc9a2 Atp1a3 Slc9a6 Kcnh5 Kcng2 Lrrc38 Mtnr1b Neto1 Dpp10 Bin1 Kcnk18 Nalcn Alg10b Kcnf1 Kcnk6 Slc12a5 Kcnv1 Kcnip1 Neto2 Snx27 Kcnip4 Slc12a9
lowh3k4me3	GO:0015031	protein transport	1737	308	249.82	3.2e-05	6.7e-05	Slc15a4 Cd276 Tmed4 Kdelr3 Lgr4 Thoc5 Ap4e1 Zdhhc15 Edem2 Abcg1 Macf1 Acvr2b Adora1 Agtr1a Akap1 Akt1 Alox8 Anxa4 Ap1g2 Ap1s1 Ap2a2 Ap2m1 Ap3s2 Rab27a Cep131 Bmp4 Btn1a1 Cacna1e Cd2ap Cd81 Chm Chml Chuk Comp Dnm2 Drd1 Egfr Ei24 Epm2a Cacng5 Fgf9 Gdi1 Gja1 Gja5 Gpm6b H2-T23 Hdac6 Idua Il10ra Il13 Itgb1 Eif6 Mdfic Kif17 Krt18 Lamp2 Cog1 Lepr Lhcgr Mlc1 Tmed1 Hook2 M6pr Mc4r Myh9 Myo5b Ngfr Nnat Ccn…
lowh3k4me3	GO:0010524	positive regulation of calcium ion transport into cytosol	59	15	8.49	0.01769	0.00012	Adcyap1r1 Agtr1a Bak1 Bmp4 Cav1 Drd1 Il13 Lhcgr P2rx4 Cx3cl1 Ffar1 P2ry6 Akap5 Ramp3 Asph
lowh3k4me3	GO:0106072	negative regulation of adenylate cyclase-activating G protein-coupled receptor signaling pathway	13	8	1.87	0.00012	0.00012	Arrdc3 Grk2 Gnai2 Grk5 Pde4b Sstr4 Mrap2 Atp2b4
lowh3k4me3	GO:0051260	protein homooligomerization	382	88	54.94	3.5e-06	0.00014	Kctd1 Dut Acat1 Acads Steap4 Rhoc Cav1 Cryab Cryz Eif2ak3 Epm2a Fas Glra1 H2-M3 Hcn1 Hmox1 Prmt1 Itpr1 Itpr3 Kcna1 Kcna2 Kcna4 Kcna5 Kcna7 Kcnma1 Kcns2 Lamp2 Alad Capn8 Marcks Bmf Mapt P2rx4 P2rx6 Pex11b Pfkl Pfkm Pln Sept4 Prnp Rest Rs1 Rxrg Slc1a2 Tcl1 Appl2 Tgm2 Tk1 Tnfsf11 Tsc2 Dpysl3 Kctd3 Ikzf4 Slc6a1 Cbr4 Prtg Col23a1 Fsd1 Vwa2 Lzts3 Naxe Trpa1 Tor1a Tor2a Tor1b Dhps Nell1 Crtc1 Kcnf1 Acpp…
lowh3k4me3	GO:0010765	positive regulation of sodium ion transport	42	13	6.04	0.00473	0.00017	Akt1 Atp1b2 Cntn1 Dnm2 Fgf12 Fgf14 Gnas Cxcl1 Plcb1 Scn1b Sgk1 Gpd1l Scn4b
lowh3k4me3	GO:0051928	positive regulation of calcium ion transport	134	33	19.27	0.00114	0.00021	Mylk Adcyap1r1 Agtr1a Bak1 Bmp4 Cacnb4 Anxa2 Cav1 Drd1 Fgf14 Il13 Itpr1 Jak3 Lhcgr P2rx4 Rgn Cx3cl1 Mchr1 Arrb2 Trpc6 Rapgef3 Wfs1 Lilra5 Ffar1 P2ry6 Plcg2 Akap5 Homer1 Ramp3 Lpar3 Asph Atp2c2 Stimate
lowh3k4me3	GO:0035278	miRNA mediated inhibition of translation	18	9	2.59	0.00037	0.00037	Eif6 Stat3 Tnrc6b Zfp36 Tnrc6a Ago1 Mir143 Trim71 Ago4
lowh3k4me3	GO:0016192	vesicle-mediated transport	1495	269	215.02	3.7e-05	0.00039	Pcsk9 Epg5 Wdr91 Inpp5f Tmed4 Dnm3 Sncb Txndc5 Kdelr3 Ap4e1 Atp6v1h Grk2 Chrna5 Adra1a Alox15 Necab2 Ankfy1 Anxa3 Ap1g2 Ap1s1 Ap2a2 Ap2m1 Ap3s2 Rab27a B2m Bicd1 Cacnb4 Anxa2 Cav1 Cd151 Cd2ap Cd81 Cdh13 Cdx2 Chm Chml Clcn5 Cnih1 Crhbp Dpysl2 Cyba Dnm1 Dnm2 Doc2a Drd1 Eef2k Egfr Epha3 Epn2 Cacng5 Colec12 Fes Gdi1 Gnai2 Grn Hfe Hmox1 Hspg2 Htr1b Htr2a Il10ra Il13 Inppl1 Insr Itga2 Itgb1 Kif17 Krt18 …
lowh3k4me3	GO:0006412	translation	613	109	88.16	0.01024	0.00046	Rpusd3 Eif2b3 Eif4ebp3 Rpl10 Tars Aco1 Akt1 C1qbp Cdk4 Dazl Eef2k Egfr Eif2ak3 Eif4ebp2 Gspt2 Hnrnpl Rida Itga2 Eif6 Eif2d Mov10 Mvk Ppp1r15a Ppp1ca Casc3 Rara Rgs2 Rpl29 Rpl32 Rpl6 Rps17 Rps24 Rps3a1 Rps4x Rps8 Sars Sox4 Stat3 Mettl14 Sepsecs Mtg1 Tnrc6b Tcof1 Larp4b Tia1 Paip1 Aars2 Rsl24d1 Zfp36 Gatb Guf1 Caprin2 Tnrc6a Mpv17l2 Ago1 Nanos3 Rpl12 Eif2ak4 Mrpl39 Gfm1 Nanos1 Iars2 Mir143 Mettl17 …
lowh3k4me3	GO:0070474	positive regulation of uterine smooth muscle contraction	9	6	1.29	0.0005	0.0005	Adra2b Lck Oxt Oxtr Tacr3 Abat
lowh3k4me3	GO:2000001	regulation of DNA damage checkpoint	17	9	2.45	0.00021	0.00051	Fbxo4 Thoc5 Fem1b Rpa2 Rfwd3 Chek2 Rnaseh2b Etaa1 Rint1
lowh3k4me3	GO:0006880	intracellular sequestering of iron ion	12	7	1.73	0.00051	0.00051	Fthl17d Ftl1 Fthl17b Fthl17c Fthl17f Ftmt Fthl17a
lowh3k4me3	GO:0071281	cellular response to iron ion	12	7	1.73	0.00051	0.00051	B2m Bmp6 Hfe Hmox1 Trf Tfrc Slc40a1
lowh3k4me3	GO:0048704	embryonic skeletal system morphogenesis	105	27	15.1	0.00157	0.00062	Hoxb2 Slc39a3 Hoxc11 Alx3 Bmp4 Eya1 Gnas Hoxa11 Hoxa2 Hoxa3 Hoxa6 Hoxb1 Hoxb4 Hoxb6 Hoxb8 Hoxd11 Hspg2 Mdfi Myf5 Nodal Six4 Satb2 Alx1 Wdr60 Tulp3 Osr1 Fuz
lowh3k4me3	GO:0005975	carbohydrate metabolic process	539	123	77.52	7.7e-08	0.00075	H6pd Xylb Chil4 Ppp1r3e B3gnt5 Mpi Pgd Actn3 Adcyap1r1 Akt1 Akr1b3 Bpgm Ovgp1 Epm2a Ext2 Gaa Ggta1 Gk2 Gclc Got1 Grb10 Has2 Has3 Hexb Mst1 Htr2a Idua Inppl1 Insr Eif6 Khk Kl Fabp5 Ldhb Lepr Lhcgr Zbtb7a Man2b1 Mas1 Neu1 Npy1r Pdha1 Pdx1 Pfkl Pfkm Pomc Ppara Ppp1ca Ppp3r2 Rbp4 Rgn Rpia Sorbs1 St8sia3 St8sia4 Spam1 Stat3 Dhtkd1 Pgghg Abhd10 Taldo1 Tfap2b Ugp2 B4galt7 Ugdh Usf1 Myof Siae B3gnt4 Dera…
lowh3k4me3	GO:0071392	cellular response to estradiol stimulus	24	10	3.45	0.00106	0.00106	Crhbp Egfr Myod1 Ncoa3 Pou4f1 Pou4f2 Ruvbl2 Sstr1 Nrip1 Ramp3
lowh3k4me3	GO:0060259	regulation of feeding behavior	38	11	5.47	0.01534	0.0011	Drd1 Lepr Mc3r Mc4r Npy2r Mchr1 Stat3 Tacr3 Ankrd26 Ceacam2 Eif2ak4
lowh3k4me3	GO:0007155	cell adhesion	1294	235	186.11	6.3e-05	0.00129	Adamts9 Cd276 Rcc2 Itga1 Macf1 Adam15 Add2 Akt1 Alox12 Alox15 Anxa3 Aoc3 Boc Arvcf Ass1 Atp1b2 Bmp4 Btn1a1 C1qbp Ddr1 Calca Capn1 Casp3 Ctnna2 Cav1 Cbfb Cd1d1 Cd2ap Cd81 Cd83 Cd86 Cdh13 Cdh5 Cdh6 Cdh8 Cntn1 Col13a1 Col15a1 Col18a1 Col6a2 Comp Pcdha6 Pcdha5 Hapln1 Vcan Dnm2 Dsc3 Dscam Eda Edil3 Egfr Eng Epha3 Epha8 Ephb4 Col26a1 Fes Ccn2 Gnas Pdpn Gpm6b Gstp1 H2-M3 H2-T23 Has2 Ptpn6 Hfe Hpse Hspg2…
lowh3k4me3	GO:0006886	intracellular protein transport	879	152	126.42	0.00802	0.00161	Tmed4 Thoc5 Ap4e1 Zdhhc15 Edem2 Macf1 Adora1 Akap1 Akt1 Ap1g2 Ap1s1 Ap2a2 Ap2m1 Ap3s2 Rab27a Cep131 Bmp4 Cd81 Chm Chml Drd1 Ei24 Epm2a Cacng5 Fgf9 Gdi1 Hdac6 Itgb1 Eif6 Mdfic Lamp2 Lhcgr Tmed1 M6pr Myo5b Ngfr Pex7 Prkcq Ppp3r1 Prnp Ptgs2 Ptpn14 Pex19 Rab20 Rab33a Exoc4 Six3 Wdr11 Stat3 Zdhhc9 Stx1a Stx4a Tbc1d25 Tbc1d4 Sprn Appl2 Rab3ip Rab40b Timm17a Tsc2 Txn1 Ranbp3l Rapgef3 Rab29 Mavs Stx16 Tr…
lowh3k4me3	GO:2000147	positive regulation of cell motility	558	93	80.25	0.06946	0.00169	Fam110c Mylk Mgat5 Akt1 Alox12 Anxa3 Aoc3 Rhoc Atp5a1 Atp7a Bmp4 C1qbp Capn1 Cav1 Cd151 Cdh13 Col18a1 Drd1 Edn1 Egfr Fgf10 Fgf9 Flt4 Gnai2 Pdpn Cmklr1 Grn Has2 Hdac6 Hmox1 Insr Itga2 Itga5 Itgb1 Lamb1 Epcam Cd99l2 Maz Kitl Ntn1 Numb P2rx4 Enpp2 Pgr Pik3cd Plau Ptgs2 Ptprz1 Cavin1 Rdx Ret Cx3cl1 Sema3e Sema4d Sema4f Sema5b Stat3 Stx4a Tacr3 Duox2 Zfp609 Sema6d Tdgf1 Tnfaip6 Trf Trip6 Tsc2 Vegfb Ra…
lowh3k4me3	GO:2000291	regulation of myoblast proliferation	16	8	2.3	0.00079	0.00189	Kcna5 Meis2 Myod1 Neu1 Pax7 Ppard Zfp609 Klhl41
lowh3k4me3	GO:0048661	positive regulation of smooth muscle cell proliferation	106	27	15.25	0.00182	0.00189	Grk2 Akt1 Akr1b3 Alox12 Bmp4 Cdh13 Cyba Edn1 Egfr Ereg Fgf9 Gnai2 Hmox1 Htr1b Il13 Irak1 Itga2 Nqo2 Npy5r Ptgs2 Cx3cl1 Stat5b Tgm2 P2ry6 Irak4 Smpd3 Pdgfd
lowh3k4me3	GO:0009052	pentose-phosphate shunt, non-oxidative branch	5	4	0.72	0.00189	0.00189	Rpia Taldo1 Tkt Rpe
lowh3k4me3	GO:0009448	gamma-aminobutyric acid metabolic process	5	4	0.72	0.00189	0.00189	Gad1 Slc1a3 Phgdh Abat
lowh3k4me3	GO:0016255	attachment of GPI anchor to protein	5	4	0.72	0.00189	0.00189	Gpaa1 Pigu Pigs Pigk
lowh3k4me3	GO:0034134	toll-like receptor 2 signaling pathway	16	5	2.3	0.06804	0.00189	Cyba Irak1 Ripk2 Tnip2 Tlr2
lowh3k4me3	GO:0007029	endoplasmic reticulum organization	58	14	8.34	0.03281	0.00193	Cacna1s Eif2ak3 Lman2l Bnip1 Sec31b Ubl4a Tor1b Zfyve27 Mapk15 Vapb Sptssb Lman2 Jagn1 Shtn1
lowh3k4me3	GO:0043616	keratinocyte proliferation	44	11	6.33	0.04354	0.00212	Cdh13 Ereg Fgf10 Has2 Ppard Ptch1 Zfp36 Fermt1 Intu Kdf1 Wnt16
lowh3k4me3	GO:0001893	maternal placenta development	31	9	4.46	0.02661	0.00212	Akt1 Nr2f2 Ctsb Il11ra1 Nodal Ptgs2 Ldoc1 Tmed2 Dazap1
lowh3k4me3	GO:0006002	fructose 6-phosphate metabolic process	11	6	1.58	0.00212	0.00212	Mpi Pfkl Pfkm Taldo1 Gnpda1 Pfkp
lowh3k4me3	GO:2000649	regulation of sodium ion transmembrane transporter activity	51	14	7.34	0.01097	0.00219	Pcsk9 Dnm2 Fgf12 Plcb1 Scn1b Osr1 Neto1 Gpd1l Scn4b Ptpn3 Fxyd6 Stoml1 Neto2 Slmap
lowh3k4me3	GO:0006893	Golgi to plasma membrane transport	64	13	9.2	0.12214	0.00219	Dnm2 Krt18 Llgl1 Exoc4 Stxbp6 Vamp5 Rabep1 Ccdc22 Arl3 Bbs2 Exoc1 Steap2 Chic2
lowh3k4me3	GO:1901607	alpha-amino acid biosynthetic process	60	20	8.63	0.00017	0.00232	Mthfd1 Sephs1 Ass1 Bcat1 Bcat2 Gamt Got1 Plod1 Slc1a3 Gls2 Thnsl2 Phgdh Mtr Aass Atp2b4 Pycrl Mthfd2l Gatm Mri1 Got1l1
lowh3k4me3	GO:0009226	nucleotide-sugar biosynthetic process	14	8	2.01	0.00024	0.00234	Mpi Cmas Tsta3 Ugdh Uap1l1 Fcsk Gnpda1 Gnpda2
lowh3k4me3	GO:0032229	negative regulation of synaptic transmission, GABAergic	8	5	1.15	0.00235	0.00235	Adora1 Grik1 Htr1b Npy5r Slc6a1
lowh3k4me3	GO:0045117	azole transport	26	6	3.74	0.16053	0.00235	Slc15a4 Edn1 Slc35f3 Slc25a29 Slc25a19 Slc19a3
lowh3k4me3	GO:0048706	embryonic skeletal system development	138	38	19.85	4.1e-05	0.00273	Hoxb2 Slc39a3 Hoxc11 Alx3 Nkx3-2 Bmp4 Dlx1 Eya1 Fgf9 Gnas Hoxa11 Hoxa2 Hoxa3 Hoxa6 Hoxb1 Hoxb4 Hoxb6 Hoxb8 Hoxc6 Hoxd11 Hspg2 Mdfi Myf5 Nodal Pax7 Pbx1 Rbp4 Scx Six4 Satb2 Alx1 Wdr60 Tulp3 Wnt5a Osr1 Sulf1 Mks1 Fuz
lowh3k4me3	GO:0009083	branched-chain amino acid catabolic process	15	7	2.16	0.00281	0.00281	Acat1 Bcat1 Bcat2 Bckdhb Hmgcl Hmgcll1 Hibadh
lowh3k4me3	GO:1901072	glucosamine-containing compound catabolic process	11	7	1.58	0.00024	0.00297	Chil4 Ovgp1 Amdhd2 Gnpda1 Gnpda2 Chit1 Ctbs
lowh3k4me3	GO:0034756	regulation of iron ion transport	8	4	1.15	0.01843	0.00297	Atp7a B2m Hfe Trf
lowh3k4me3	GO:1903364	positive regulation of cellular protein catabolic process	133	22	19.13	0.27208	0.00312	Pcsk9 Edem2 Akt1 Cd81 Ctsc Gclc Ldlr Msn Rdx Rgn Tnfaip3 Fbxw8 Taf1 Csnk1e Ccdc22 Pias1 Osbpl7 Bbs7 Vps11 Amer1 Usp13 Det1
lowh3k4me3	GO:0051353	positive regulation of oxidoreductase activity	51	13	7.34	0.0256	0.00314	Akt1 Alox5 Atp7a Cox17 Cyba Edn1 Fxn Gnai2 Rgn Scarb1 Ppm1k Ripk3 Ftmt
lowh3k4me3	GO:0032981	mitochondrial respiratory chain complex I assembly	45	14	6.47	0.00326	0.00326	Ndufs8 Acad9 Aifm1 Ndufa3 Taz Ndufb7 Dmac1 Ndufb8 Ndufc2 Ndufb10 Tmem126b Ndufs7 Nubpl Ndufaf6
lowh3k4me3	GO:0007283	spermatogenesis	557	103	80.11	0.00394	0.00345	Gm2012 Gm2030 Gm14525 H2al1a H2al1f H2al1g Gm4297 Tdrd7 Plekha1 Lgr4 Hist1h1t Brdt Adcyap1r1 Ar Cep131 Calca Dazl Adam24 Ercc1 Gamt Nr6a1 Gja1 Foxa3 Hoxa10 Hoxa11 Jag2 Lhcgr Mas1 Mns1 Map7 Cldn11 Pafah1b3 Sept4 Prm1 Nectin2 Rara Rbp4 Rgn Rgs2 Rln1 Slc9c1 Mettl14 Adamts2 Theg Xlr Ubr2 Atrx Zfp35 Slco4c1 Cfap157 Katnal1 Txnrd3 Prss42 Apob Mcmdc2 Tlk2 Nanos3 Meioc Xlr5c Prss43 Rnf17 Kdm2b Ttll1 Dpy1…
lowh3k4me3	GO:0071310	cellular response to organic substance	2422	389	348.34	0.00755	0.00376	Mir181d Pcsk9 Mir18b Mir466f-4 Epg5 Trim68 Adcy3 Cdc42ep2 Npffr2 Pelo Atic Adamts7 Irak2 Grk2 Acvr2b Adam15 Agtr1a Ahr Akt1 Akr1b3 Alox15 Slc25a5 Ar Atp5g1 Atp7a Bak1 Bcat2 Bmp4 Bmp6 Btrc Cacna1e Cacnb4 Calca Casp3 Casp6 Cav1 Ccnd3 Cd68 Cd86 Cdh5 Cdk4 Cflar Chrm3 Chuk Comp Crhbp Cyba Cyp11a1 Cyp7b1 Dlx1 Dnm2 Dnmt3b Drd1 Egfr Eif2ak3 Eif4ebp2 Elk1 Eng Epha3 Epha8 Epn2 Ereg Fes Fgf10 Fgf9 Ccn2 Flt4…
lowh3k4me3	GO:0042593	glucose homeostasis	265	46	38.11	0.09883	0.00386	Grk2 Akt1 Cacna1e Foxa3 Insr Fabp5 Lepr Ngfr Pdx1 Pfkm Pomc Ptch1 Ptprn Rbp4 Slc2a4 Ncor2 Sstr5 Sox4 Stxbp5l Stat3 Stx4a Hnf1a Tfap2b Appl2 Wfs1 Becn2 Ankrd26 Ffar1 Mtnr1b Vsnl1 Trpa1 Rfx6 Dhps Mir130a Rab11fip5 Foxo4 Bace2 Ptpmt1 C1qtnf12 Jagn1 Pck2 Brsk2 Ppp1r3g C1qtnf3 Sirt1 Csmd1
lowh3k4me3	GO:0055114	oxidation-reduction process	864	180	124.26	1e-07	0.00399	H6pd Cyp4v3 Rdh14 Ppp1r3e Uqcc3 Mthfd1 Cyb5r3 Pgd Qdpr Acat1 Acat2 Acads Aco1 Hsd17b11 Actn3 Akt1 Aldh3a2 Akr1b3 Alox12 Alox12e Alox15 Alox8 Alox5 Steap4 Aoc3 Bckdhb Bnip3 Cdo1 Coq7 Cox6a2 Cox7c Cpox Cyba Cyp11a1 Cyp7b1 Epm2a Fabp1 Fh1 Fxn Gaa Gnas Grb10 H2-Ke6 Hmox1 Hsd11b2 Hsd17b7 Insr Kcnab1 Khk Kl Ldhb Lepr Mc4r Rdh11 Nqo1 Nqo2 Mybbp1a P4ha1 Pdha1 Pex7 Pfkl Pfkm Pomc Ppara Ppard Ppp1ca Ppp3r2…
lowh3k4me3	GO:0006979	response to oxidative stress	401	80	57.67	0.00131	0.00424	Plekha1 Grk2 Akt1 Aldh3a2 Akr1b3 Prdx6 Atox1 Atp7a Bmp4 Bnip3 Capn1 Car3 Casp3 Casp6 Cflar Chuk Coq7 Cryab Cyp11a1 Egfr Endog Ercc1 Fabp1 Fxn Gclc Gstp1 Hdac6 Hmox1 Lck Mapt Mtf1 Ngfr Nqo1 Pla2r1 Ppp2cb Prnp Psap Ptgs2 Sirpa Ptprn Rest Rgn Stx4a Hnf1a Tnfaip3 Trpc6 Txn1 Naprt Ndufs8 Mtr Mapk7 Txnrd2 Cln8 H2afy Aifm1 Trpa1 Tor1a Prdx6b Dgkk Fut8 Ripk3 Smpd3 Pnkp Htra2 Ndufa12 Diablo Brf2 Gpx7 Zfp5…
lowh3k4me3	GO:0060173	limb development	201	46	28.91	0.00079	0.00443	Hotair Slc39a3 Hoxc11 Alx3 Nr2f2 Atp7a Bak1 Bmp4 Comp Fgf10 Fgf9 Fzd6 Gja1 Gja5 Gnas Hoxa10 Hoxa11 Hoxd11 Idua Pbx1 Pitx1 Plxna2 Ptch1 Rara Rax Scx Sox4 Tbx4 Hnf1a Tfap2b Alx1 Tulp3 Wnt5a Atrx Tmem231 Rspo2 Osr1 Frem2 Intu Mks1 Map3k20 Asph Fam92a Kdf1 Fuz Bbs7
lowh3k4me3	GO:0034765	regulation of ion transmembrane transport	468	101	67.31	1.4e-05	0.00461	Pcsk9 Kcnq3 Agtr1a Ahr Akt1 Alox5 Slc25a4 Anxa3 Atp1b2 Atp7a Bmp4 Cacna1e Cacna1s Cacnb4 Cav1 Clcn2 Cox17 Crhbp Cyba Dnm2 Drd1 Cacng5 Rem2 Fgf12 Fgf14 Fhl1 Galr2 Gja1 Gja5 Hcn1 Ptpn6 Il13 Kcna1 Kcna2 Kcna4 Kcna5 Kcna7 Kcnab1 Kcnj5 Kcnk4 Kcnk7 Kcnma1 Kcns2 Lhcgr Kcnh7 Ngf Pde4b Plcb1 Pln Prnp Rasgrf2 Rgn Rgs2 Scn1b Scn9a Cx3cl1 Snta1 Pm20d1 Nlgn2 Kcnk13 Trpc6 Rapgef3 Kcnq5 P2ry6 Tpcn2 Plcg2 Kcnh5 …
lowh3k4me3	GO:2001257	regulation of cation channel activity	162	33	23.3	0.023	0.00462	Anxa3 Bmp4 Cacnb4 Cav1 Crhbp Cacng5 Rem2 Fgf12 Fgf14 Galr2 Hcn1 Kcna1 Kcnab1 Kcns2 Pde4b Pln Rasgrf2 Scn1b Nlgn2 P2ry6 Plcg2 Lrrc38 Mtnr1b Neto1 Homer1 Cacna1f Asph Stoml1 Stimate Neto2 Snx27 Cacng8 Slmap
lowh3k4me3	GO:0034138	toll-like receptor 3 signaling pathway	18	8	2.59	0.00206	0.00465	Cav1 Cd86 Colec12 Tnfaip3 Tnip2 Unc93b1 Wdfy1 Rftn1
lowh3k4me3	GO:0043650	dicarboxylic acid biosynthetic process	14	6	2.01	0.00937	0.00466	Mthfd1 Got1 Slc1a3 Gls2 Got1l1 Kmo
lowh3k4me3	GO:0009313	oligosaccharide catabolic process	9	5	1.29	0.00466	0.00466	Hexb Neu1 Neu3 Man2c1 Ctbs
lowh3k4me3	GO:0097553	calcium ion transmembrane import into cytosol	136	27	19.56	0.04892	0.005	Agtr1a Cyba Drd1 Grin2a Grin2b Grin2d Ptpn6 Htr2a Htr2c Il13 Itpr1 Itpr3 Lck Lhcgr Ngf Plcb1 Pln Prnp Cx3cl1 P2ry6 Tpcn2 Plcg2 Trpa1 Ero1l Ramp3 Asph Nol3
lowh3k4me3	GO:0048512	circadian behavior	61	16	8.77	0.01078	0.005	Adora1 Mta1 Drd1 Ghrh Kcna2 Kcnma1 Lepr Mc3r Npy2r Six3 Mtnr1b Mapk10 Gpr157 Csnk1e Nr1d2 Hcrtr2
lowh3k4me3	GO:0015908	fatty acid transport	86	18	12.37	0.06223	0.00501	Akt1 Bdkrb2 Cpt1b Edn1 Fabp1 Lhcgr Oxt Pla2r1 Ppard Sstr4 Hnf1a Slc5a8 Tnfsf11 Slc27a4 Pla2g12a Pnpla8 Pla2g12b Crot
lowh3k4me3	GO:0070508	cholesterol import	12	5	1.73	0.02015	0.00502	Ldlr Stard4 Stard5 Scarb1 Washc1
lowh3k4me3	GO:0007016	cytoskeletal anchoring at plasma membrane	6	4	0.86	0.00502	0.00502	Epb41l3 Gypa Pip5k1c Tln1
lowh3k4me3	GO:0016185	synaptic vesicle budding from presynaptic endocytic zone membrane	6	4	0.86	0.00502	0.00502	Dnm3 Dnm1 Dnm2 Slc2a4
lowh3k4me3	GO:0034638	phosphatidylcholine catabolic process	6	4	0.86	0.00502	0.00502	Ldlr Enpp2 Scarb1 Pnpla8
lowh3k4me3	GO:0060685	regulation of prostatic bud formation	6	4	0.86	0.00502	0.00502	Ar Bmp4 Wnt5a Sulf1
lowh3k4me3	GO:0098921	retrograde trans-synaptic signaling by endocannabinoid	6	4	0.86	0.00502	0.00502	Fabp5 Plcb1 Daglb Dagla
lowh3k4me3	GO:0070301	cellular response to hydrogen peroxide	89	20	12.8	0.02619	0.00527	Plekha1 Akr1b3 Bnip3 Capn1 Endog Fabp1 Fxn Hdac6 Nqo1 Psap Sirpa Tnfaip3 Trpc6 Txn1 Mapk7 Ripk3 Smpd3 Zfp580 Nol3 Sirt1
lowh3k4me3	GO:0033137	negative regulation of peptidyl-serine phosphorylation	29	10	4.17	0.00546	0.00546	Inpp5f Pwp1 Grk2 Bak1 Bdkrb2 Cav1 Epm2a Rassf2 Paqr3 Gpd1l
lowh3k4me3	GO:0006298	mismatch repair	25	9	3.6	0.006	0.006	Axin2 Ercc1 Hdac10 Msh2 Msh5 Rpa2 Exo1 Rnaseh2a Mutyh
lowh3k4me3	GO:0071397	cellular response to cholesterol	13	6	1.87	0.00609	0.00609	Inhba Mlc1 Ptch1 Gramd1b Gramd1a Osbpl7
lowh3k4me3	GO:0006400	tRNA modification	72	14	10.36	0.14549	0.00643	Sephs1 Mettl1 Aars2 Ftsj1 Pus1 Wdr4 Thg1l Trit1 Trmt12 Cdkal1 Mtfmt Osgepl1 Elp3 Bcdin3d
lowh3k4me3	GO:0006486	protein glycosylation	195	37	28.05	0.04537	0.00644	Mgat5 B3gnt5 Galnt16 Mpi Ext2 Fut1 Fut4 Ggta1 Fut10 Mfng Mgat1 St8sia3 St8sia4 Alg1 Tet2 B4galt7 Vegfb Poglut1 Slc35c1 Galnt11 B3gnt4 Galnt18 St8sia6 St6galnac5 Galnt13 Tmtc2 Dpy19l2 Alg10b Fut8 B3gnt2 B3galt4 Extl3 Alg14 Magt1 Mgat4d Fut11 Lmf1
lowh3k4me3	GO:0045793	positive regulation of cell size	17	7	2.45	0.00653	0.00653	Ahr Atp7a Cdk4 Edn1 Ret Rapgef3 Slc26a5
lowh3k4me3	GO:0007257	activation of JUN kinase activity	39	12	5.61	0.00689	0.00689	Mdfic Mdfi Ripk2 Tnfsf11 Cd40lg Trf Fgd4 Wnt5a Wnt7b Map2k4 Map3k20 Map3k13
lowh3k4me3	GO:0009954	proximal/distal pattern formation	35	11	5.03	0.008	0.00715	Hoxc11 Dlx1 Fgf10 Hoxa10 Hoxa11 Hoxd11 Nodal Pbx1 Six3 Wnt8a Osr1
lowh3k4me3	GO:0055085	transmembrane transport	1261	272	181.36	9e-13	0.00733	Pcsk9 Slc15a4 Slc6a20a Slc6a8 Slc6a5 Slc25a47 Slc39a3 Chrnb4 Slc14a1 Atp6v1h Grk2 Chrna5 Kcnq3 Slc18a1 Abca4 Abca2 Abcg1 Chrne Slc13a3 Agtr1a Ahr Akt1 Alox5 Steap4 Slc25a4 Slc25a5 Anxa3 Aoc3 Atox1 Atp1b2 Atp5a1 Atp5g1 Atp5k Atp6v0a1 Atp7a Atp6v0c Slc7a2 Bak1 Bmp4 Cacna1e Cacna1s Cacnb4 Cav1 Clcn2 Clcn5 Cox17 Crhbp Cyba Dnm2 Drd1 Edn1 Epm2a Sfxn1 Cacng5 Rem2 Slc17a6 Fgf12 Fgf14 Fhl1 Gabra1 Gabre G…
lowh3k4me3	GO:2000145	regulation of cell motility	934	155	134.33	0.02913	0.00803	Adamts9 Inpp5f Fam110c Mylk Mgat5 Rcc2 Macf1 Adam15 Adora1 Akt1 Alox12 Anxa3 Aoc3 Nr2f2 Rhoc Rnd2 Atp5a1 Atp7a Bmp4 C1qbp Camk2b Capn1 Ctnna2 Cav1 Cd151 Cd81 Cdh13 Col18a1 Drd1 Edn1 Egfr Eng Epha3 Igsf8 Fas Fes Fgf10 Fgf9 Flt4 Gnai2 Pdpn Cmklr1 Grn Has2 Hdac6 Mst1 Hmox1 Insr Itga2 Itga5 Itgb1 Lamb1 Epcam Arhgap4 Cd99l2 Maz Kitl Mitf Msn Nodal Ccn3 Ntn1 Numb P2rx4 Padi2 Enpp2 Pgr Pik3cd Plau Plcb1…
lowh3k4me3	GO:0070542	response to fatty acid	51	14	7.34	0.01097	0.00819	Akt1 Cdk4 Gnas Kcnk4 Ldlr Plcb1 Ppp5c Ptgfr Scd1 Scd2 Ffar1 P2ry6 Tlr2 Nfatc4
lowh3k4me3	GO:0009067	aspartate family amino acid biosynthetic process	22	9	3.16	0.00219	0.0082	Mthfd1 Got1 Plod1 Thnsl2 Mtr Aass Mthfd2l Mri1 Got1l1
lowh3k4me3	GO:0030431	sleep	39	11	5.61	0.01866	0.0082	Adora1 Drd1 Ghrh Grin2a Htr2a Kcna2 Npy2r Oxt Oxtr Cacna1i Mtnr1b
lowh3k4me3	GO:0036065	fucosylation	17	7	2.45	0.00653	0.00821	Fut1 Fut4 Fut10 Mfng Slc35c1 Fut8 Fut11
lowh3k4me3	GO:0010960	magnesium ion homeostasis	15	6	2.16	0.01374	0.00822	Egfr Kcna1 Mtss1 Tfap2b Cnnm2 Slc41a1
lowh3k4me3	GO:0010288	response to lead ion	10	5	1.44	0.00822	0.00822	Cdk4 Mapt Ppp1ca Ppp2cb Ppp5c
lowh3k4me3	GO:0033299	secretion of lysosomal enzymes	10	5	1.44	0.00822	0.00822	Idua M6pr Hps1 Nr1h2 Nagpa
lowh3k4me3	GO:0006325	chromatin organization	733	111	105.42	0.29071	0.00877	H2afb1 H2al1b H2al1f Hotair Rrp8 Prmt9 Pwp1 Scml2 Hist1h1t Babam2 Ddb2 Supt3 Brdt Aebp2 Mta1 Dnmt3b Drd1 Eya1 Eya4 Ezh1 Fh1 Hdac6 Hira Hmg20b Foxa3 Hp1bp3 Prmt2 Prmt1 Zbtb7a Hdac10 Mbd3 Mos Mtf2 Myod1 Pax7 Padi2 Padi3 Prkcb Ppp1r1b Ppp5c Rest Ruvbl2 Hltf Aurkb Suv39h1 Satb2 Taf6 Hnf1a Tet2 Tcf3 Myocd Chd3 Baz1a Uty Vrk1 Ubr2 Ino80c Atrx Smyd2 Zfpm1 Epc2 Bahd1 Kdm4a H2afj Kmt5c Hipk4 L3mbtl3 Mta2 …
lowh3k4me3	GO:0003084	positive regulation of systemic arterial blood pressure	22	8	3.16	0.00883	0.00883	Adora1 Adra1a Nr2f2 Cyba Eng Hsd11b2 Ace3 Avpr1a
lowh3k4me3	GO:0051930	regulation of sensory perception of pain	54	15	7.77	0.00769	0.00893	Grk2 Adora1 Edn1 Ednrb Grin2a Grin2d Grm1 Htr2c Fabp5 Ccn3 Npy2r Oxt Mgll Trpa1 Acpp
lowh3k4me3	GO:0046849	bone remodeling	101	22	14.53	0.0285	0.00933	Lgr4 Efna2 Egfr Gja1 Htr1b Idua Lepr Ltbp3 Mc4r Mitf Tnfrsf11b Hnf1a Rassf2 Tnfsf11 Trf Tfrc Oscar Il20ra Tcirg1 Atp6ap1 Cthrc1 Wnt16
lowh3k4me3	GO:1903427	negative regulation of reactive oxygen species biosynthetic process	36	11	5.18	0.01005	0.00936	Atp5g1 Cav1 Cflar Sirpa Rgn Stat3 Slc30a10 Abcd2 Atp2b4 Ndufc2 Sirt1
lowh3k4me3	GO:0007271	synaptic transmission, cholinergic	33	10	4.75	0.0147	0.00937	Chrnb4 Chrna5 Chrne Camk2b Chrm3 Htr2c Ngfr Lynx1 Ric3 Slc5a7
lowh3k4me3	GO:0030949	positive regulation of vascular endothelial growth factor receptor signaling pathway	14	6	2.01	0.00937	0.00937	Bmp4 Fgf10 Fgf9 Grb10 Prkcb Vegfb
lowh3k4me3	GO:0048541	Peyer's patch development	14	6	2.01	0.00937	0.00937	Cacnb4 Foxl1 Ret Stat5b Tcf3 Tox
lowh3k4me3	GO:0031325	positive regulation of cellular metabolic process	3176	550	456.79	3.9e-07	0.00967	Pcsk9 Rpusd3 Pot1a Inpp5f Gadd45gip1 Cd276 Pwp1 Hoxb2 Arrdc3 Ppp1r3e Fbxo4 Lgr4 Thoc5 Hist1h1t Babam2 Cops8 Edem2 E2f8 Hoxc11 Itga1 Mzf1 Bmp3 Grk2 Brdt Actn3 Acvr2b Adcyap1r1 Adora1 Adra1a Adra2b Agtr1a Ahr Ahrr Akt1 Alk Alox12 Alox15 Mta1 Alox5 Necab2 Anxa3 Prdx6 Ap2m1 Nr2f2 Ar Rab27a Ass1 Neurog3 Axin2 Bak1 Nkx3-2 Bex2 Cspg4 Bmp4 Bmp6 Bnip3 Btrc C1qbp Anxa2 Casp3 Cav1 Cbfb Ccnd3 Cd1d1 Cd81 Cdh1…
lowh3k4me3	GO:1901379	regulation of potassium ion transmembrane transport	84	19	12.08	0.02788	0.01034	Atp1b2 Cav1 Dnm2 Fhl1 Galr2 Kcna1 Kcnab1 Kcns2 Prnp Rapgef3 Lrrc38 Mtnr1b Neto1 Dpp10 Bin1 Kcnip1 Neto2 Snx27 Kcnip4
lowh3k4me3	GO:1900449	regulation of glutamate receptor signaling pathway	50	12	7.19	0.04785	0.01037	Necab2 Anxa3 Crhbp Cacng5 Prnp Rasgrf2 Cx3cl1 Nlgn2 Neto1 Unc13a Neto2 Cacng8
lowh3k4me3	GO:0042415	norepinephrine metabolic process	17	6	2.45	0.02636	0.01038	Akr1b3 Atp7a Kl Ly6e Pnmt Spr
lowh3k4me3	GO:0006551	leucine metabolic process	7	4	1.01	0.01039	0.01039	Bcat1 Bcat2 Hmgcl Hmgcll1
lowh3k4me3	GO:0061074	regulation of neural retina development	7	4	1.01	0.01039	0.01039	Dlx1 Pou4f2 Six3 Casz1
lowh3k4me3	GO:0086023	adenylate cyclase-activating adrenergic receptor signaling pathway involved in heart process	7	4	1.01	0.01039	0.01039	Gnai2 Pde4b Pln Atp2b4
lowh3k4me3	GO:0099022	vesicle tethering	7	4	1.01	0.01039	0.01039	Exoc4 Wdr11 Tbc1d23 5730455P16Rik

## Sheet: D. high-h3k27me3
.id	GO.ID	Term	Annotated	Significant	Expected	classicFisher	weight01Fisher	gotable.top100.common
high3k27me3	GO:0045944	positive regulation of transcription by RNA polymerase II	1213	210	59.04	< 1e-30	< 1e-30	Rhoq Osr2 Lmx1a Npnt Acvr1 Alx4 Phox2a Atoh1 Neurog2 Barx2 Bcl3 Bmp2 Cdx1 Cebpa Cebpd Vsx2 Cys1 Dll1 Dlx2 Dlx5 Dlx6 Ebf2 Ebf3 Egr3 Elk3 En1 Eomes Epas1 Nr2f1 Esr2 Etv2 Etv1 Evx1 Bhlhe23 Foxc2 Foxf2 Fli1 Fos Fzd8 Galr1 Gata2 Gata3 Gata5 Gata6 Gbx2 Gdnf Gfi1 Glp1r Gsx1 Nkx6-2 Hand1 Hand2 Hes1 Foxd3 Foxf1 Foxd1 Hhex Hivep2 Hmga2 Foxa1 Foxa2 Onecut1 Hoxa13 Hoxa2 Hoxa3 Hoxa5 Hoxa9 Hoxb5 Hoxb7 Hoxb9 Ho…
high3k27me3	GO:0000122	negative regulation of transcription by RNA polymerase II	850	131	41.37	< 1e-30	< 1e-30	Osr2 Foxe1 Foxp2 Barx2 Prdm1 Bmp2 Cbx4 Cdk6 Cebpa Twist2 Dkk1 Dlx2 Efna1 En1 Eomes Epas1 Nr2f1 Esr2 Bcl11a Dmbx1 Foxc2 Fst Fzd8 Gata2 Gata3 Gata6 Gfi1 Gsc Nkx6-2 Hand1 Hes1 Foxd3 Foxf1 Hhex Hmga2 Foxa1 Hoxa2 Hoxb13 Hoxb8 Hoxc8 Hoxd9 Irf8 Id2 Irx1 Klf12 Klf3 Ldb1 Lef1 Ripply3 Smad3 Smad7 Maf Ascl1 Foxc1 Msc Msx1 Msx2 Msx3 Myb Myc Nfatc1 Nfatc2 Nfil3 Nfkb1 Nog Notch3 Pax2 Pax3 Pax5 Pdx1 Pitx2 Pkia …
high3k27me3	GO:0009952	anterior/posterior pattern specification	230	76	11.2	< 1e-30	2.8e-26	Tshz1 Alx4 Barx1 Bmp2 Cdx1 Celsr1 Cyp26a1 Dkk1 Dll1 Emx2 En1 Foxc2 Gbx2 Hes1 Foxf1 Hhex Foxa2 Hoxa11 Hoxa2 Hoxa3 Hoxa5 Hoxa6 Hoxa9 Hoxb5 Hoxb7 Hoxb8 Hoxb9 Hoxc13 Hoxc5 Hoxc6 Hoxc8 Hoxc9 Hoxd10 Hoxd13 Hoxd3 Hoxd4 Hoxd9 Ldb1 Lef1 Lhx1 Smad3 Foxc1 Msx1 Msx2 Neurod1 Neurog1 Nkx3-1 Nog Otx1 Pax1 Pax3 Pax6 Sfrp2 Sfrp1 Six2 Six3 Sox17 Bhlhe40 Hoxc10 T Tbx3 Kmt2a Wnt1 Wnt2 Wnt2b Wnt3 Wnt3a Wnt5a Wt1 Dmrt…
high3k27me3	GO:0048665	neuron fate specification	37	23	1.8	1.6e-21	5.5e-17	Atoh1 Dbx1 Dll1 Evx1 Gsx2 Nkx6-2 Mnx1 Foxa1 Foxa2 Hoxd10 Lbx1 Ascl1 Nkx2-2 Ntrk3 Pax6 Pou3f2 Six1 Esrp1 Hoxc10 Dmrt3 Dmrta2 Fev Tlx3
high3k27me3	GO:0042472	inner ear morphogenesis	113	34	5.5	3e-18	5.6e-17	Sobp Atoh1 Pcdh15 Celsr1 Col2a1 Dll1 Dlx5 Dlx6 Ephb2 Gata2 Gata3 Gbx2 Gfi1 Hmx3 Hpn Ush1g Mafb Neurog1 Otx1 Pax2 Prrx1 Pou4f3 Frzb Six1 Sox2 Sox9 Tfap2a Wnt1 Wnt3a Wnt5a Ror2 Aldh1a3 Fzd2 Tbx18
high3k27me3	GO:0045165	cell fate commitment	276	100	13.43	< 1e-30	2.4e-16	Acvr1 Foxn4 Atoh1 Neurog2 Prdm1 Bmp2 Vsx2 Dbx1 Dkk1 Dll1 Dlx2 Ebf2 Eomes Epas1 Etv2 Evx1 Foxc2 Fzd7 Gas1 Gata2 Gata3 Gata6 Gfi1 Gsc Gsx1 Gsx2 Nkx6-2 Hand1 Hes1 Mnx1 Foxa1 Foxa2 Onecut1 Hoxa11 Hoxa13 Hoxa2 Hoxd10 Id2 Ihh Irf4 Kdr Lbx1 Lhx6 Lmo4 Ascl1 Neurod1 Neurog1 Nkx2-2 Notch3 Ntrk3 Pax2 Pax3 Pax6 Pitx1 Prrx1 Pou3f2 Prox1 Sfrp2 Sfrp1 Six1 Six2 Sox17 Sox2 Sox5 Sox8 Sox9 Esrp1 Hoxc10 Nrg1 Satb2 T…
high3k27me3	GO:0045665	negative regulation of neuron differentiation	260	59	12.66	1.2e-23	2.5e-14	Dio3 Lmx1a Aatk Cd24a Crmp1 Dab1 Dkk1 Dll1 Dlx2 Efna1 Epha4 Ephb2 Nr2f1 Bcl11a Gfi1 Hes1 Foxa2 Hoxa2 Slc6a4 Id2 Irx3 Lbx1 Ascl1 Meis1 Nkx2-2 Notch3 Nrp1 Pax6 Phox2b Pou4f2 Nlgn1 Ptprg Sema6a Sema6b Six3 Sox2 Sox8 Sox9 Zfp365 Nr2e1 Tlx2 Trp73 Sox21 Wnt3 Wnt3a Wnt5a Rgma Prag1 Klk8 Sema4g Map4k4 Rtn4rl2 Fat3 Tlx3 Rap1gap2 Zhx2 Olig2 Rtn4r Draxin
high3k27me3	GO:0007411	axon guidance	244	64	11.88	2.2e-29	3.7e-14	Prrxl1 Lmx1a Ank3 Boc Atoh1 Neurog2 Bdnf Cxcr4 Crmp1 Dlx5 Efna1 Efna5 Epha4 Ephb2 Etv1 Gas1 Gata3 Gbx2 Gdnf Lrp2 Foxd1 Mnx1 Hoxa2 Lama1 Lhx1 Lhx2 Nog Nrp1 Nrp2 Ntrk1 Pax6 Etv4 Pou4f2 Pou4f3 Ptprm Robo3 Cxcl12 Sema6a Sema6b Tbr1 Nkx2-1 Tubb3 Unc5c Vax1 Wnt3 Wnt3a Wnt5a Ablim1 Zic2 Gdf7 Plxna4 Sema4g Robo2 Nfasc Vstm2l Mir9-1 Plxnc1 Bcl11b Nectin1 Rtn4r Draxin Mir9-2 Fezf1 Tubb2b
high3k27me3	GO:0001764	neuron migration	183	39	8.91	4.2e-15	7.9e-14	Prrxl1 Atoh1 Neurog2 Celsr1 Cxcr4 Dab1 Nr2f1 Esr2 Gata2 Gata3 Mnx1 Lhx1 Lhx6 Lmx1b Ascl1 Nrg3 Nrp1 Nrp2 Ntrk3 Pax6 Pitx2 Phox2b Robo3 Cxcl12 Sema6a Sox14 Nrg1 Satb2 Nkx2-1 Twist1 Vax1 Disc1 Fat3 Tlx3 Barhl1 Tbx20 Ndnf Fezf1 Tubb2b
high3k27me3	GO:0042733	embryonic digit morphogenesis	71	23	3.46	1.5e-13	1.5e-13	Osr2 Alx4 Gas1 Hand2 Hoxa11 Hoxd12 Hoxd13 Ihh Msx1 Msx2 Mycn Nog Sfrp2 Tbx2 Tbx3 Twist1 Wnt5a Zbtb16 Frem2 Grhl2 Ror2 Sall1 Chst11
high3k27me3	GO:0002053	positive regulation of mesenchymal cell proliferation	37	17	1.8	2.7e-13	2.7e-13	Foxp2 Chrd Gas1 Foxf1 Ihh Irs1 Kdr Myc Mycn Pdgfa Prrx1 Shox2 Six1 Sox9 Wnt2 Wnt5a Tbx18
high3k27me3	GO:0060021	roof of mouth development	93	31	4.53	3.3e-18	6.2e-13	Pkdcc Osr2 Tshz1 Foxe1 Alx4 Col2a1 Dlx5 Dlx6 Ephb2 Foxf2 Fzd1 Gas1 Hand2 Lef1 Msc Msx1 Pdgfra Prrx1 Snai2 Satb2 Tbx2 Tbx3 Tfap2a Tgfb3 Vax1 Wnt11 Wnt3a Wnt5a Fras1 Fzd2 Prdm16
high3k27me3	GO:0021527	spinal cord association neuron differentiation	14	11	0.68	1.1e-12	1.1e-12	Gsx1 Gsx2 Lbx1 Lhx1 Lhx5 Lmo4 Ascl1 Pax3 Wnt1 Wnt3a Gdf7
high3k27me3	GO:0035115	embryonic forelimb morphogenesis	36	16	1.75	2.6e-12	2.6e-12	Osr2 Alx4 En1 Hoxa11 Hoxa13 Hoxa9 Hoxd9 Msx1 Msx2 Shox2 Tbx3 Tbx5 Tfap2a Wnt9a Twist1 Wnt3
high3k27me3	GO:0048839	inner ear development	208	57	10.12	2.3e-27	3.4e-12	Sobp Atoh1 Pcdh15 Bdnf Bmp2 Cdkn1b Cebpa Cebpd Celsr1 Col2a1 Cys1 Dll1 Dlx5 Dlx6 Ephb2 Lgr5 Gata2 Gata3 Gbx2 Gfi1 Hes1 Hmx3 Hoxa13 Hpn Ush1g Mafb Maf Neurod1 Neurog1 Mycn Otx1 Pax2 Prrx1 Phox2b Pou4f3 Prox1 Frzb Six1 Sox2 Sox9 Esrp1 Tfap2a Duox2 Wnt1 Wnt3a Wnt5a Dchs1 Frem2 Ror2 Igfbp7 Fat4 Atp8b1 Aldh1a3 Fzd2 Cxcl14 Bmper Tbx18
high3k27me3	GO:0045666	positive regulation of neuron differentiation	458	72	22.29	9.6e-19	2e-11	Alkal2 Lmx1a Adamts1 Rims1 Atoh1 Neurog2 Bdnf Bmp2 Cd24a Cxcr4 Cnr1 Dab1 Dkk1 Dlx2 Efna5 Enc1 Epha4 Bcl11a Fkbp1b Fzd1 Gata2 Foxa1 Foxa2 Hoxd3 Hspb1 Htr7 Irx3 Ascl1 Map1b Neurod1 Neurog1 Nfe2l2 Nefl Nkx2-2 Nrp1 Ntrk1 Ntrk3 Pax6 Phox2b Pou4f2 Prox1 Nlgn1 Cxcl12 Shox2 Sox2 Syt2 Nrg1 Wnt3 Wnt3a Wnt5a Camk1d Itpka Gdf7 Tenm3 Zfp804a Gdf6 Plxna4 Rgma Disc1 Robo2 Tnfrsf12a Mir124a-1 Kalrn Plxnc1 Sall1 …
high3k27me3	GO:0048701	embryonic cranial skeleton morphogenesis	50	20	2.43	5.5e-14	2.3e-11	Dlx1as Twist2 Dlx2 Foxc2 Gas1 Hoxa2 Lhx1 Smad3 Mmp14 Pax5 Pdgfra Prrx1 Six1 Six2 Tbx15 Tfap2a Tgfb3 Twist1 Grhl2 Chst11
high3k27me3	GO:0048704	embryonic skeletal system morphogenesis	105	41	5.11	9.5e-27	5.1e-11	Osr2 Dlx1as Alx4 Col2a1 Twist2 Dlx2 Foxc2 Gas1 Gsc Hoxa11 Hoxa2 Hoxa3 Hoxa5 Hoxa6 Hoxb5 Hoxb7 Hoxb8 Hoxc9 Hoxd10 Hoxd3 Hoxd4 Hoxd9 Lhx1 Smad3 Mmp14 Mycn Nog Pax5 Pdgfra Prrx1 Shox2 Six1 Six2 Satb2 Tbx15 Tfap2a Wnt9a Tgfb3 Twist1 Grhl2 Chst11
high3k27me3	GO:0030514	negative regulation of BMP signaling pathway	52	17	2.53	1.9e-10	1.9e-10	Chrd Dkk1 Fzd1 Lrp2 Smad6 Smad7 Nog Sfrp2 Sfrp1 Skor1 Wnt1 Wnt5a Grem1 Htra1 Skor2 Chrdl2 Bmper
high3k27me3	GO:0001657	ureteric bud development	104	38	5.06	1.2e-23	1.5e-09	Npnt Bdnf Bmp2 Crlf1 Vcan Foxc2 Gata3 Gdnf Hes1 Foxd1 Hoxa11 Hoxb7 Lhx1 Smad3 Smad6 Smad7 Foxc1 Myc Nog Pax2 Sfrp1 Sim1 Six1 Six2 Sox8 Sox9 Wnt1 Wnt2b Wnt6 Wt1 Dchs1 Grem1 Tshz3 Robo2 Kif26b Fat4 Sall1 Bmper
high3k27me3	GO:0045892	negative regulation of transcription, DNA-templated	1170	169	56.95	< 1e-30	1.5e-09	Osr2 Foxe1 Foxp2 Barx2 Bcl3 Prdm1 Bmp2 Cbx4 Cdk6 Cdkn1b Cebpa Cebpd Twist2 Dkk1 Dlx2 Efna1 Elk3 En1 Eomes Epas1 Nr2f1 Esr2 Bcl11a Dmbx1 Foxc2 Foxf2 Fst Fzd1 Fzd8 Gata2 Gata3 Gata6 Gfi1 Gsc Nkx6-2 Hand1 Hes1 Foxd3 Foxf1 Foxd1 Hhex Hmga2 Foxa1 Hoxa2 Hoxb13 Hoxb8 Hoxc8 Hoxd9 Irf8 Id2 Irx1 Klf12 Klf3 Ldb1 Lef1 Lhx1 Ripply3 Ppargc1b Smad3 Smad7 Maf Ascl1 Foxc1 Msc Msx1 Msx2 Msx3 Myb Myc Nfatc1 Nfatc2 …
high3k27me3	GO:0030335	positive regulation of cell migration	536	66	26.09	4.1e-12	1.8e-09	Ano6 Acvr1 Adamts1 Adra2a Rhod Bmp2 Cxcr4 Ackr3 Cyp1b1 Twist2 F2r Fgf18 Foxc2 Flt1 Gata2 Gata3 Foxf1 Onecut1 Hspb1 Icam1 Ccn1 Irs1 Itga2 Kdr Lef1 Smad3 Mmp14 Myc Nfe2l2 Nrp1 Ntrk3 Pax6 Pdgfa Pdgfra Prkce Pld1 Prox1 Cxcl12 Sema6a Sema6b Snai2 Sox9 Mapre2 Tac1 Tfap2a Thbs1 Vegfc Vtn Wnt11 Wnt5a Onecut2 Camk1d Sema4g Ror2 Map4k4 Syne2 Dock1 Zfp703 Insm1 Cxcl14 Carmil1 Rreb1 Sash1 Cemip Akap12 Mcam
high3k27me3	GO:0023019	signal transduction involved in regulation of gene expression	23	11	1.12	2.7e-09	2.7e-09	Fgf5 Gsc Foxa2 Smad3 Msx1 Msx2 Neurod1 Pax6 Pdgfra Sox17 T
high3k27me3	GO:0090190	positive regulation of branching involved in ureteric bud morphogenesis	23	11	1.12	2.7e-09	2.7e-09	Gdnf Hoxb7 Lhx1 Nog Pax2 Six1 Sox8 Sox9 Wnt2b Grem1 Sall1
high3k27me3	GO:0045668	negative regulation of osteoblast differentiation	62	17	3.02	4e-09	4e-09	Areg Cdk6 Chrd Twist2 Gdf10 Hand2 Hoxa2 Id2 Smad3 Smad6 Nfatc1 Nog Sfrp1 Sox2 Twist1 Grem1 Mir137
high3k27me3	GO:0007219	Notch signaling pathway	175	36	8.52	1.5e-13	4.2e-09	Dlk2 Atoh1 Bmp2 Cdh6 Cdk6 Cdkn1b Cebpa Dll1 Dlx2 Etv2 Foxc2 Gata2 Gata5 Gsx2 Hes1 Hhex Foxa1 Foxa2 Onecut1 Hoxd3 Ascl1 Foxc1 Mmp14 Notch3 Snai2 Sox2 Sox9 Tbx2 Wnt1 Prag1 Robo2 Maml2 Zmiz1 Fat4 Dll4 Zfp423
high3k27me3	GO:0042474	middle ear morphogenesis	24	11	1.17	4.8e-09	4.8e-09	Osr2 Tshz1 Gas1 Gsc Hoxa2 Msx1 Myc Nog Prrx1 Six1 Six2
high3k27me3	GO:0007417	central nervous system development	875	181	42.59	< 1e-30	6.7e-09	Nkx2-2os Amigo2 Prrxl1 Lmx1a Slc8a3 Aatk Foxp2 Acan Foxn4 Ang Phox2a Atoh1 Neurog2 Bcan Bmp2 Cdh11 Celsr1 Chrd Cxcr4 Col2a1 Col4a1 Vcan Cyp26a1 Dab1 Slc6a3 Dbx1 Dkk1 Dll1 Dlx2 Dlx5 Efna5 Emx1 Emx2 En1 Eomes Epha4 Ephb2 Nr2f1 Esr2 Evx1 Dmbx1 Igf2bp1 Gas1 Gata2 Gbx2 Gdnf Lrp2 Gsc Gsx1 Gsx2 Nkx6-2 Hes1 Hhex Mnx1 Hmga2 Hmx3 Foxa2 Hoxa2 Hoxb8 Hoxd10 Htr6 Slc6a4 Id2 Kif1a Mafb Lbx1 Ldb1 Lef1 Lhx1 Lhx2 …
high3k27me3	GO:0021983	pituitary gland development	39	17	1.9	7.9e-13	7.8e-09	Bmp2 Slc6a3 Gata2 Gsx1 Hes1 Hmga2 Nog Otp Pax6 Pitx1 Pitx2 Pou3f2 Six3 Sox2 Duox2 Nkx2-1 Wnt5a
high3k27me3	GO:0001569	branching involved in blood vessel morphogenesis	44	14	2.14	1.1e-08	1.1e-08	Acvr1 Cxcr4 Col4a1 Foxc2 Flt1 Gbx2 Ihh Lef1 Nrp1 Pitx2 Cxcl12 Sfrp2 Dll4 Tbx20
high3k27me3	GO:0048663	neuron fate commitment	81	46	3.94	< 1e-30	1.2e-08	Foxn4 Atoh1 Dbx1 Dll1 Dlx2 Evx1 Gata2 Gsx1 Gsx2 Nkx6-2 Hes1 Mnx1 Foxa1 Foxa2 Hoxd10 Id2 Ihh Lbx1 Lhx6 Ascl1 Nkx2-2 Notch3 Ntrk3 Pax3 Pax6 Prrx1 Pou3f2 Six1 Sox2 Esrp1 Hoxc10 Nrg1 Satb2 Tbr1 Tfap2c Nkx2-1 Wnt1 Dmrt3 Dmrta2 Fev Tlx3 Olig2 Olig1 Dll4 Bcl11b Tunar
high3k27me3	GO:0001709	cell fate determination	43	18	2.09	3.9e-13	1.4e-08	Atoh1 Ebf2 Gata2 Gata3 Gata6 Hand1 Hes1 Hoxa2 Lbx1 Ascl1 Nkx2-2 Pax2 Pax6 Prrx1 Prox1 Sox17 Tbx2 Wnt1
high3k27me3	GO:0021796	cerebral cortex regionalization	9	7	0.44	2.1e-08	2.1e-08	Emx1 Emx2 Eomes Nr2f1 Pax6 Dmrta2 Bhlhe22
high3k27me3	GO:0030512	negative regulation of transforming growth factor beta receptor signaling pathway	64	16	3.12	4.8e-08	4.8e-08	Cav2 Fbn2 Onecut1 Smad6 Smad7 Skor1 Tgfb3 Nkx2-1 Wnt1 Onecut2 Cd109 Ldlrad4 Htra1 Chst11 Skor2 Prdm16
high3k27me3	GO:0001756	somitogenesis	76	22	3.7	6.3e-12	6.5e-08	Cdx1 Dkk1 Dll1 Foxc2 Foxf1 Foxa2 Lef1 Lhx1 Smad3 Foxc1 Nkx3-1 Pax1 Pax3 Sfrp2 Sfrp1 T Wnt3a Wnt5a Dmrt2 Ror2 Foxb1 Tbx18
high3k27me3	GO:0048484	enteric nervous system development	14	8	0.68	7.1e-08	7.1e-08	Phox2a Gdnf Hlx Ascl1 Phox2b Sox8 Tlx2 Kif26a
high3k27me3	GO:0042475	odontogenesis of dentin-containing tooth	86	21	4.19	6.3e-10	8.7e-08	Bmp2 Dll1 Dlx2 Dlx3 Fst Hand1 Hand2 Lef1 Lhx8 Foxc1 Msx1 Msx2 Nkx2-3 Pdgfra Itgb4 Fam20a Wnt6 Slc24a4 Dmrt3 Bcl11b Nectin1
high3k27me3	GO:0021902	commitment of neuronal cell to specific neuron type in forebrain	7	6	0.34	8.8e-08	8.8e-08	Gata2 Ascl1 Pax6 Satb2 Tbr1 Bcl11b
high3k27me3	GO:0003180	aortic valve morphogenesis	19	9	0.92	8.8e-08	8.8e-08	Efna1 Gata3 Gata5 Smad6 Nfatc1 Sox9 Twist1 Robo2 Tbx20
high3k27me3	GO:0003151	outflow tract morphogenesis	84	26	4.09	1.3e-14	9.1e-08	Foxc2 Fzd1 Gata6 Lrp2 Hand2 Hes1 Smad6 Foxc1 Msx2 Nog Nrp1 Nrp2 Pitx2 Sfrp2 Six1 Sox17 Tbx2 Tbx3 Tfap2a Thbs1 Twist1 Wnt11 Wnt5a Robo2 Tbx20 Fzd2
high3k27me3	GO:0009653	anatomical structure morphogenesis	2728	404	132.79	< 1e-30	1e-07	Adamts9 Cdh22 Rhoq Pkdcc Dio3 Osr2 Prrxl1 Sobp Actn1 Lmx1a Tshz1 Foxe1 Dlx1as Aatk Foxp2 Npnt Acvr1 Adamts1 Adm Acan Foxn4 Rims1 Alx4 Ang Ank3 Boc Areg Rhod Phox2a Atoh1 Neurog2 Pcdh15 Barx2 Bcan Bcl3 Bdnf Prdm1 Bmp2 Bmp8b Capn2 Car2 Cdh11 Cdh3 Cdh6 Cdx1 Celsr1 Chrd Vsx2 Cxcr4 Ackr3 Coch Col12a1 Col14a1 Col2a1 Col4a1 Col4a2 Col8a1 Crmp1 Csrp2 Cyp1b1 Dab1 Twist2 Dkk1 Dll1 Dlx2 Dlx3 Dlx5 Dlx6 Efna1…
high3k27me3	GO:0030326	embryonic limb morphogenesis	143	46	6.96	1.3e-25	1e-07	Osr2 Alx4 Dkk1 Dlx5 Dlx6 En1 Fbn2 Gas1 Hand2 Hoxa11 Hoxa13 Hoxa9 Hoxd10 Hoxd12 Hoxd13 Hoxd9 Ihh Lef1 Lmx1b Msx1 Msx2 Mycn Nog Pitx1 Pitx2 Prrx1 Sfrp2 Shox2 Hoxc10 Tbx2 Tbx3 Tbx5 Tfap2a Wnt9a Twist1 Wnt3 Wnt5a Fras1 Zbtb16 Grem1 Frem2 Grhl2 Ror2 Sp9 Sall1 Chst11
high3k27me3	GO:0048646	anatomical structure formation involved in morphogenesis	1154	189	56.17	< 1e-30	1.1e-07	Adamts9 Actn1 Acvr1 Adamts1 Adm Foxn4 Ang Phox2a Bcl3 Bmp2 Capn2 Cdx1 Celsr1 Chrd Cxcr4 Ackr3 Col12a1 Col2a1 Col4a1 Col4a2 Col8a1 Csrp2 Cyp1b1 Dkk1 Dll1 Dlx5 Dlx6 Efna1 Egr3 Elk3 Eomes Epas1 Ephb2 Etv2 Fbn2 Fgf18 Sh3pxd2a Foxc2 Flt1 Fzd1 Fzd7 Fzd8 Gata2 Gata3 Gata5 Gata6 Gbx2 Gdnf Lrp2 Gsc Hand1 Hand2 Hes1 Foxd3 Foxf1 Foxd1 Hhex Hmga2 Foxa1 Foxa2 Hoxa11 Hoxa3 Hoxa5 Hspb1 Ccn1 Ihh Irx1 Irx3 Kdr Ma…
high3k27me3	GO:0050679	positive regulation of epithelial cell proliferation	199	36	9.69	8e-12	1.3e-07	Osr2 Foxp2 Ang Bmp2 Cav2 Ccnd2 Cdh3 Twist2 Dlx5 Dlx6 Egr3 Fzd7 Gas1 Gata2 Hmga2 Hpn Ihh Kdr Myc Nog Pax2 Prox1 Cxcl12 Sfrp1 Sox9 Esrp1 Twist1 Vegfc Wnt2 Wnt3a Wnt5a Zfp703 Htra1 Rreb1 Tbx18 Esrp2
high3k27me3	GO:0060441	epithelial tube branching involved in lung morphogenesis	35	15	1.7	2.4e-11	1.8e-07	Celsr1 Foxf1 Hhex Hmga2 Foxa1 Foxa2 Hoxa5 Lama1 Pdgfra Sox2 Sox9 Esrp1 Wnt2 Wnt2b Esrp2
high3k27me3	GO:0048565	digestive tract development	121	38	5.89	5.7e-21	2e-07	Pkdcc Alx4 Prdm1 Foxf2 Foxl1 Gata5 Gata6 Hes1 Foxf1 Hlx Hoxa5 Hoxd13 Id2 Ihh Smad3 Ascl1 Myb Nkx2-2 Nkx2-3 Pdgfa Pdgfra Pdx1 Pitx2 Itgb4 Sfrp2 Sfrp1 Shox2 Six2 Sox17 Tbx2 Trp73 Wnt5a Dchs1 Mixl1 Fat4 Mir203 Sall1 Foxp4
high3k27me3	GO:0048844	artery morphogenesis	76	20	3.7	3.8e-10	2.4e-07	Adamts9 Prdm1 Foxc2 Lrp2 Hand2 Hes1 Foxf1 Hoxa13 Smad7 Foxc1 Nog Notch3 Nrp1 Prrx1 Prox1 Six1 Tbx2 Wnt11 Zmiz1 Dll4
high3k27me3	GO:0090090	negative regulation of canonical Wnt signaling pathway	119	21	5.79	2.7e-07	2.7e-07	Dkk1 Fzd1 Nog Sfrp2 Sfrp1 Frzb Snai2 Sox17 Sox2 Sox9 Tle3 Wnt11 Wnt5a Grem1 Ror2 Mcc Shisa6 Mllt3 Draxin Tbx18 Wwtr1
high3k27me3	GO:0001942	hair follicle development	104	19	5.06	5.8e-07	3.1e-07	Foxe1 Alx4 Cdh3 Celsr1 Dkk1 Lgr5 Fst Hoxc13 Ldb1 Lhx2 Msx2 Pdgfa Sox9 Tfap2c Sox21 Wnt10b Wnt5a Lncpint Cd109
high3k27me3	GO:0007156	homophilic cell adhesion via plasma membrane adhesion molecules	110	20	5.35	3.2e-07	3.2e-07	Cdh22 Amigo2 Pcdh15 Cdh11 Cdh3 Cdh6 Celsr1 Ptprm Igsf21 Dchs1 Sdk2 Tenm3 Robo2 Fat3 Vstm2l Fat4 Nectin1 Esam Pcdh1 Pcdhgc3
high3k27me3	GO:0021516	dorsal spinal cord development	22	17	1.07	9e-19	3.2e-07	Prrxl1 Gdnf Gsx1 Gsx2 Hoxb8 Lbx1 Lhx1 Lhx5 Lmo4 Ascl1 Pax3 Uncx Wnt1 Wnt3a Gdf7 Draxin Rfx4
high3k27me3	GO:0009996	negative regulation of cell fate specification	8	6	0.39	3.4e-07	3.4e-07	Dkk1 Fzd7 Gfi1 Sfrp2 Sox17 Wnt3a
high3k27me3	GO:0021603	cranial nerve formation	8	6	0.39	3.4e-07	3.4e-07	Phox2a Mafb Neurog1 Pax2 Tfap2a Atp8b1
high3k27me3	GO:0010463	mesenchymal cell proliferation	57	25	2.77	2.6e-18	3.7e-07	Dchs2 Foxp2 Bmp2 Chrd Gas1 Hand2 Foxf1 Ihh Irs1 Kdr Msx1 Myc Mycn Pdgfa Prrx1 Shox2 Six1 Six2 Sox9 Wnt11 Wnt2 Wnt5a Dchs1 Fat4 Tbx18
high3k27me3	GO:0071542	dopaminergic neuron differentiation	40	18	1.95	8.4e-14	3.9e-07	Lmx1a Dkk1 En1 Foxa2 Htr7 Lmx1b Pax2 Pax5 Phox2b Cxcl12 Sfrp2 Sfrp1 Wnt1 Wnt2 Wnt3 Wnt3a Wnt5a Dmrta2
high3k27me3	GO:0008584	male gonad development	120	22	5.84	7.1e-08	4e-07	Bik Esr2 Gata3 Lrp2 Hmga2 Hoxa11 Hoxa9 Icam1 Inha Kdr Lhx9 Nkx3-1 Ntrk1 Pdgfra Sfrp2 Sfrp1 Sox8 Sox9 Nkx2-1 Wnt5a Wt1 Tesc
high3k27me3	GO:0043066	negative regulation of apoptotic process	921	95	44.83	3.3e-12	4.6e-07	Mir290a Mir292 Mir293 Amigo2 Asic2 Acvr1 Atoh1 Bcl3 Bdnf Ccnd2 Cdkn1b Ackr3 Col2a1 Crlf1 Twist2 Dkk1 Dll1 Efna1 Egr3 En1 Erbb3 F2r Foxc2 Gas1 Gata2 Gata3 Gata6 Gdnf Glp1r Hand2 Hpn Hspb1 Icam1 Ccn1 Ihh Kdr Lef1 Smad3 Smad6 Ascl1 Foxc1 Msx1 Msx2 Myc Neurod1 Nfe2l2 Nfkb1 Nefl Nog Nrp1 Ntrk1 Pax2 Pdx1 Prkcg Prkcd Prkce Prkch Pou3f3 Cxcl12 Sfrp2 Sfrp1 St6gal1 Six1 Snai2 Sox8 Sox9 Kcnh8 Tbx3 Tfap2a Wn…
high3k27me3	GO:0008285	negative regulation of cell proliferation	680	86	33.1	4e-16	6.1e-07	Adm Ang Bdnf Prdm1 Bmp2 Tspo Cav2 Cd24a Cdk6 Cdkn1b Cebpa Vsx2 Cyp1b1 Twist2 Dll1 Esr2 F2r Flt1 Flt3 Gas1 Gata2 Gata3 Hes1 Hpn Slc6a4 Id2 Ihh Lbx1 Ripply3 Smad3 Smad6 Meis1 Msx1 Msx2 Myc Nfatc1 Nkx2-9 Nkx3-1 Nog Nppc Npr1 Ntrk1 Pax6 Pdx1 Etv4 Phox2b Prox1 Ptprm Sfrp2 Sfrp1 Frzb Snai2 Sox2 Sox7 Sox9 Zbtb7c P3h2 Tbx5 Kmt2a Tfap2a Wnt9a Tgfb3 Thbs1 Zfp503 Nr2e1 Trp73 Vax1 Vegfc Wnt10b Wnt11 Wnt5a Wt…
high3k27me3	GO:0007389	pattern specification process	467	138	22.73	< 1e-30	6.4e-07	Tshz1 Acvr1 Foxn4 Alx4 Barx1 Bmp2 Cdx1 Celsr1 Chrd Cyp26a1 Dbx1 Dkk1 Dll1 Dlx2 Emx1 Emx2 En1 Eomes Nr2f1 Evx1 Foxc2 Fst Gas1 Gata5 Gbx2 Gdnf Lrp2 Gsc Gsx2 Nkx6-2 Hand1 Hand2 Hes1 Foxf1 Foxd1 Hhex Mnx1 Foxa1 Foxa2 Hoxa11 Hoxa2 Hoxa3 Hoxa5 Hoxa6 Hoxa9 Hoxb5 Hoxb7 Hoxb8 Hoxb9 Hoxc13 Hoxc5 Hoxc6 Hoxc8 Hoxc9 Hoxd10 Hoxd12 Hoxd13 Hoxd3 Hoxd4 Hoxd9 Ihh Irx1 Irx3 Mafb Lbx1 Ldb1 Lef1 Lhx1 Lhx2 Lmx1b Rippl…
high3k27me3	GO:0060070	canonical Wnt signaling pathway	277	49	13.48	3.4e-15	6.7e-07	Gpc5 Lmx1a Cdh3 Dkk1 Dlx5 Lgr5 Fzd1 Fzd7 Fzd8 Gata3 Lef1 Smad3 Mgat3 Myc Nfkb1 Nog Rspo1 Sfrp2 Sfrp1 Frzb Snai2 Sox17 Sox2 Sox7 Sox9 T Wnt9a Tle3 Wnt1 Wnt10b Wnt11 Wnt2 Wnt2b Wnt3 Wnt3a Wnt5a Lrrk1 Grem1 Disc1 Ror2 Mcc Zfp703 Shisa6 Fzd2 Mllt3 Draxin Tbx18 Fzd10 Wwtr1
high3k27me3	GO:0060850	regulation of transcription involved in cell fate commitment	18	8	0.88	8.7e-07	8.7e-07	Dlx2 Etv2 Evx1 Nkx6-2 Lbx1 Pax6 Prox1 Sox17
high3k27me3	GO:0009954	proximal/distal pattern formation	35	12	1.7	4.9e-08	8.7e-07	Dll1 Dlx2 En1 Hoxa11 Hoxa9 Hoxd10 Hoxd9 Irx1 Irx3 Six3 Hoxc10 Grem1
high3k27me3	GO:0031128	developmental induction	43	19	2.09	2.6e-14	9.2e-07	Bmp2 Dkk1 Gata5 Gdnf Hoxa11 Six1 Six3 Sox2 Sox8 Sox9 Tfap2a Nkx2-1 Wnt1 Wnt2 Wnt2b Wnt3 Wnt3a Robo2 Sall1
high3k27me3	GO:0003310	pancreatic A cell differentiation	9	6	0.44	9.7e-07	9.7e-07	Gata6 Hes1 Neurod1 Nkx2-2 Pax6 Insm1
high3k27me3	GO:0048341	paraxial mesoderm formation	9	6	0.44	9.7e-07	9.7e-07	Foxc2 Lef1 Foxc1 Wnt11 Wnt3a Wnt5a
high3k27me3	GO:0072197	ureter morphogenesis	9	6	0.44	9.7e-07	9.7e-07	Emx2 Gata3 Lhx1 Pax2 Sox8 Sox9
high3k27me3	GO:0006355	regulation of transcription, DNA-templated	2776	359	135.12	< 1e-30	1.2e-06	Rhoq Osr2 Prrxl1 Lmx1a Tshz1 Foxe1 Foxp2 Npnt Acvr1 Adcy8 Foxn4 Alx4 Phox2a Atoh1 Neurog2 Barx1 Barx2 Bcl3 Bdnf Prdm1 Bmp2 Bmp8b Cbx4 Cdk6 Cdkn1b Cdx1 Cebpa Cebpd Chrd Vsx2 Cys1 Cyp1b1 Dbx1 Twist2 Dkk1 Dll1 Dlx2 Dlx3 Dlx5 Dlx6 Ebf2 Ebf3 Efna1 Egr3 Elk3 Emx1 Emx2 En1 Eomes Epas1 Nr2f1 Esr2 Etv2 Etv1 Bcl11a Evx1 Evx2 Dmbx1 Bhlhe23 F2r Foxc2 Foxf2 Foxb2 Foxl1 Fli1 Fos Fst Fzd1 Fzd7 Fzd8 Galr1 Gata2 …
high3k27me3	GO:0030879	mammary gland development	163	30	7.93	2.8e-10	1.3e-06	Areg Slc6a3 Gata3 Foxf1 Hoxa5 Hoxa9 Hoxb9 Hoxd9 Id2 Irs1 Lef1 Msx1 Msx2 Nrg3 Pax3 Etv4 Pthlh Sox9 Tbx2 Tbx3 Tfap2c Tgfb3 Wnt3a Wnt5a Bsx Zfp703 Kalrn Foxb1 Rreb1 Lbh
high3k27me3	GO:0045638	negative regulation of myeloid cell differentiation	97	19	4.72	1.9e-07	1.4e-06	Cdk6 Twist2 Dll1 Gata2 Hoxa5 Hoxa9 Hoxb8 Mafb Ldb1 Meis1 Meis2 Myc Sfrp1 Inpp4b Zbtb16 Itpkb Tmem178 Prdm16 Hist2h4
high3k27me3	GO:0030199	collagen fibril organization	54	13	2.63	1.4e-06	1.4e-06	Acan Col12a1 Col14a1 Col2a1 Cyp1b1 Foxc2 Lmx1b Lox Foxc1 Sfrp2 Mkx Grem1 P3h4
high3k27me3	GO:0045599	negative regulation of fat cell differentiation	54	13	2.63	1.4e-06	1.4e-06	Gata2 Gata3 Smad3 Msx2 Wnt1 Wnt10b Wnt3a Wnt5a Zadh2 Trib3 C1ql4 Jdp2 Wwtr1
high3k27me3	GO:0045893	positive regulation of transcription, DNA-templated	1524	242	74.18	< 1e-30	1.5e-06	Rhoq Osr2 Lmx1a Foxe1 Npnt Acvr1 Foxn4 Alx4 Phox2a Atoh1 Neurog2 Barx2 Bcl3 Bmp2 Cdx1 Cebpa Cebpd Vsx2 Cys1 Dll1 Dlx2 Dlx5 Dlx6 Ebf2 Ebf3 Egr3 Elk3 En1 Eomes Epas1 Nr2f1 Esr2 Etv2 Etv1 Evx1 Bhlhe23 F2r Foxc2 Foxf2 Fli1 Fos Fzd1 Fzd7 Fzd8 Galr1 Gata2 Gata3 Gata5 Gata6 Gbx2 Gdnf Gfi1 Glp1r Gsx1 Nkx6-2 Hand1 Hand2 Hes1 Foxd3 Foxf1 Foxd1 Hhex Hivep2 Hmga2 Foxa1 Foxa2 Onecut1 Hoxa11 Hoxa13 Hoxa2 Hoxa3…
high3k27me3	GO:0021648	vestibulocochlear nerve morphogenesis	6	5	0.29	1.6e-06	1.6e-06	Neurog1 Nrp1 Nrp2 Pax2 Atp8b1
high3k27me3	GO:1990791	dorsal root ganglion development	6	5	0.29	1.6e-06	1.6e-06	Nrp1 Nrp2 Pou4f2 Tubb3 Unc5c
high3k27me3	GO:0048485	sympathetic nervous system development	23	12	1.12	1.4e-10	1.6e-06	Phox2a Gata3 Gdnf Hand2 Ascl1 Nrp1 Nrp2 Ntrk1 Phox2b Tfap2a Plxna4 Insm1
high3k27me3	GO:0035019	somatic stem cell population maintenance	56	16	2.73	5.9e-09	1.7e-06	Gata2 Hes1 Hmga2 Ldb1 Nog Pax2 Sfrp1 Six2 Sox2 Sox9 Tfap2c Nr2e1 Zhx2 Sall1 Prdm16 Lbh
high3k27me3	GO:0110111	negative regulation of animal organ morphogenesis	40	11	1.95	2.2e-06	2.2e-06	Dio3 Bhlhe23 Foxc2 Gata3 Foxc1 Nog Pax2 Tbx2 Wnt5a Grem1 Sall1
high3k27me3	GO:0030901	midbrain development	51	19	2.48	1.1e-12	2.2e-06	Lmx1a Phox2a Dkk1 En1 Hes1 Lmx1b Msx1 Otx1 Sfrp2 Sfrp1 Wnt1 Wnt2 Wnt3 Wnt3a Wnt5a Gdf7 Barhl1 Foxb1 Rfx4
high3k27me3	GO:0048557	embryonic digestive tract morphogenesis	20	8	0.97	2.3e-06	2.3e-06	Foxf1 Hlx Id2 Ihh Pdgfra Pitx2 Shox2 Six2
high3k27me3	GO:0042421	norepinephrine biosynthetic process	10	6	0.49	2.3e-06	2.3e-06	Epas1 Gata3 Hand2 Kl Insm1 Moxd1
high3k27me3	GO:0043010	camera-type eye development	348	68	16.94	4.2e-23	2.5e-06	Dio3 Osr2 Foxp2 Foxn4 Cdkn1b Vsx2 Col4a1 Col8a1 Cryge Cyp1b1 Twist2 Dll1 Dlx2 Ephb2 Fat1 Foxc2 Foxf2 Flt1 Gas1 Gata3 Ihh Kdr Lama1 Lhx1 Lhx2 Lmx1b Smad3 Maf Meis1 Foxc1 Neurod1 Nrp1 Ntrk3 Pax2 Pax6 Pdgfra Pitx2 Pou4f2 Prox1 Ptprm Rax Six3 Sox2 Sox8 Sox9 Tbx2 Megf11 Tfap2a Nr2e1 Twist1 Vax1 Crybg3 Wt1 Sdk2 Tenm3 Grhl2 Hsf4 Foxl2 Fat3 Mir124a-1 Zhx2 Dll4 Aldh1a3 Bcl11b Nectin1 Bhlhe22 Irx6 Mir124a-2
high3k27me3	GO:0001656	metanephros development	89	31	4.33	7.6e-19	2.7e-06	Osr2 Foxc2 Gata3 Gdnf Hes1 Foxd1 Hoxa11 Id2 Irx1 Irx3 Lhx1 Myc Nkx3-1 Pax2 Pdgfa Pdgfra Pou3f3 Six1 Six2 Sox8 Sox9 Tfap2a Wt1 Fras1 Grem1 Tshz3 Robo2 Kif26b Fat4 Sall1 Wwtr1
high3k27me3	GO:0030501	positive regulation of bone mineralization	41	11	2	2.8e-06	2.8e-06	Ano6 Pkdcc Osr2 Acvr1 Bmp2 Fbn2 Ccn1 Kl Smad3 Tfap2a Wnt10b
high3k27me3	GO:0030878	thyroid gland development	27	9	1.31	3.1e-06	3.1e-06	Foxe1 Hhex Hoxa3 Hoxa5 Hoxd3 Smad3 Six1 Duox2 Nkx2-1
high3k27me3	GO:0090103	cochlea morphogenesis	27	9	1.31	3.1e-06	3.1e-06	Hpn Neurog1 Pax2 Frzb Six1 Sox9 Wnt5a Fzd2 Tbx18
high3k27me3	GO:0035116	embryonic hindlimb morphogenesis	34	10	1.65	3.2e-06	3.2e-06	Osr2 Alx4 Msx1 Msx2 Pitx1 Pitx2 Tbx3 Twist1 Wnt3 Zbtb16
high3k27me3	GO:0032332	positive regulation of chondrocyte differentiation	21	8	1.02	3.5e-06	3.5e-06	Pkdcc Fgf18 Hoxa11 Smad3 Sox5 Sox9 Zbtb16 Gdf6
high3k27me3	GO:0003281	ventricular septum development	86	24	4.19	1.7e-12	3.9e-06	Acvr1 Prdm1 Cxcr4 Fzd1 Gata3 Lrp2 Hes1 Hoxa13 Id2 Ccn1 Lmo4 Smad6 Smad7 Nfatc1 Nog Pitx2 Prox1 Tbx3 Tbx5 Wnt11 Wnt5a Robo2 Fzd2 Sall1
high3k27me3	GO:0048863	stem cell differentiation	227	57	11.05	3e-25	4.4e-06	Acvr1 Cdk6 Cyp26a1 Eomes Fgf15 Foxc2 Fzd1 Gata6 Gbx2 Gdnf Gsc Hand2 Hes1 Hhex Foxa1 Hoxd4 Ascl1 Foxc1 Msx1 Msx2 Nfe2l2 Nrp1 Nrp2 Pax2 Pax3 Pax6 Pdgfra Pdx1 Etv4 Pitx2 Phox2b Sema6a Sema6b Sfrp1 Frzb Six3 Snai2 Sox17 Sox2 Sox5 Sox8 Sox9 T Tbx2 Tbx5 Tfap2a Twist1 Sox21 Wnt3 Wnt3a Grem1 Sema4g Mir137 Mir125a Mirlet7e Rbm24 Lbh
high3k27me3	GO:0010719	negative regulation of epithelial to mesenchymal transition	28	9	1.36	4.4e-06	4.4e-06	Efna1 Foxa1 Foxa2 Hpn Nog Sfrp2 Sfrp1 Nkx2-1 Ldlrad4
high3k27me3	GO:0048664	neuron fate determination	11	6	0.54	4.9e-06	4.9e-06	Atoh1 Hes1 Lbx1 Nkx2-2 Prrx1 Wnt1
high3k27me3	GO:0060346	bone trabecula formation	11	6	0.54	4.9e-06	4.9e-06	Fbn2 Ppargc1b Msx2 Sfrp1 Wnt10b Grem1
high3k27me3	GO:0048709	oligodendrocyte differentiation	103	24	5.01	1.1e-10	4.9e-06	Nkx2-2os Slc8a3 Cxcr4 Dlx2 Gsx2 Nkx6-2 Hes1 Id2 Ascl1 Nkx2-2 Pax6 Sox5 Sox8 Sox9 Nrg1 Zfp365 Nkx2-1 Trp73 Vtn Lingo1 Olig2 Olig1 Cntnap1 Prdm8
high3k27me3	GO:0009880	embryonic pattern specification	64	18	3.12	8.8e-10	5.1e-06	Dll1 Foxa2 Ihh Lhx1 Ripply3 Smad3 Smad6 Neurog1 Nrp1 Nrp2 Sim2 Satb2 Tbx3 Tfap2a Wnt1 Wnt5a Wt1 Zbtb16
high3k27me3	GO:0021772	olfactory bulb development	46	16	2.24	2.2e-10	5.1e-06	Dlx2 Dlx5 Eomes Gsx2 Id2 Lhx2 Pax6 Nr2e1 Uncx Wnt5a Robo2 Mir9-1 Sall1 Mir9-2 Crtac1 Fezf1
high3k27me3	GO:0060676	ureteric bud formation	7	5	0.34	5.2e-06	5.2e-06	Gata3 Gdnf Nog Six1 Grem1
high3k27me3	GO:1904953	Wnt signaling pathway involved in midbrain dopaminergic neuron differentiation	7	5	0.34	5.2e-06	5.2e-06	Lmx1a Wnt1 Wnt2 Wnt3 Wnt5a
high3k27me3	GO:0060579	ventral spinal cord interneuron fate commitment	16	9	0.78	1.2e-08	5.5e-06	Foxn4 Dbx1 Evx1 Nkx6-2 Ascl1 Nkx2-2 Pax6 Dmrt3 Dll4
high3k27me3	GO:0021533	cell differentiation in hindbrain	27	9	1.31	3.1e-06	5.5e-06	Gata2 Foxa2 Ldb1 Lhx1 Lhx5 Nog Phox2b Prox1 Skor2
high3k27me3	GO:0060349	bone morphogenesis	118	28	5.74	1.9e-12	5.5e-06	Osr2 Cdx1 Coch Col12a1 Col14a1 Col2a1 Dlx5 Fgf18 Hoxa11 Ihh Foxc1 Mmp14 Msx1 Msx2 Neurog1 Nppc Pax1 Pthlh Sfrp2 Shox2 Sox9 T Tfap2a Thbs1 Twist1 Csgalnact1 Sp5 Hottip

## Sheet: E. medium-h3k27me3
.id	GO.ID	Term	Annotated	Significant	Expected	classicFisher	weight01Fisher	gotable.top100.common
mediumh3k27me3	GO:0070374	positive regulation of ERK1 and ERK2 cascade	218	58	21.55	1.3e-12	1.3e-12	Prkd2 Ffar4 Nod1 Cavin3 Arrb1 Chrna7 Adra1a Alox15 Apoe App Bmp4 Casr Dcc Drd2 Egfr Epor Erbb4 F2rl1 Fgf8 Fgfr2 Fgfr3 Fgfr4 Ccn2 Flt4 Gas6 Htr2a Itgb3 Kit Lrp1 Mt3 Nodal Npy5r Pdgfb Prkca Ptk2b Rara Rasgrp1 Cx3cl1 Sema7a Tgfb1 Thpo Tnfrsf11a Tnfsf11 Vegfa Slc30a10 Hcrtr1 P2ry6 Spry2 Tlr2 Garem1 Glipr2 Pdgfc Alkal1 Trpv4 Pdgfd Fgfbp3 Rapgef2 Gpnmb
mediumh3k27me3	GO:0007155	cell adhesion	1294	292	127.93	< 1e-30	4e-11	Gm37013 Prkd2 Cd276 Itga9 Kank1 Celsr3 Rcc2 Dsp Itga1 Rap1gap Ache Macf1 Pawr Acvrl1 Ada Add2 Adora2a Adrb2 Pcdha1 Alox12 Alox15 Anxa3 Aplp1 App Arg2 Arvcf Atp1b1 Bcl2 Bcl6 Bcl2l11 Bmp4 Bmp7 Zfp36l1 Btn1a1 Ddr1 Calca Capn1 Cav1 Cd1d1 Cd3e Cd9 Cdh1 Cdh13 Cdh2 Cdh4 Cdh8 Cldn3 Cntn1 Col13a1 Col15a1 Col19a1 Col4a3 Col5a1 Col6a2 Col1a1 Pcdha4 Pcdha7 Pcdha5 Pcdha11 Pcdha10 Hapln1 Csf1 Dpp4 Dsc3 Dscam D…
mediumh3k27me3	GO:0007411	axon guidance	244	80	24.12	5.5e-23	1.8e-09	Unc5a Unc5b Celsr3 Sema3d Agrn App Artn Bmp7 Bmpr1b Cdh4 Dcc Dscam Efna3 Efnb3 Egr2 Enah Epha2 Epha5 Epha6 Epha7 Ephb3 Ephb4 Ephb6 Erbb2 Ext1 Fgf8 Flot1 Gfra3 Gli2 Gli3 Foxg1 Hoxa1 Isl1 Kif5a Kif5c Lrp1 Ntng2 Matn2 Ngfr Nr4a3 Ntf3 Ntn1 Ntn3 Otx2 Ptch1 Ptpro Scn1b Sema3c Sema3e Sema4f Sema5a Sema5b Sema6c Sema7a Cyfip1 Slit1 Slit2 Slit3 Lrtm2 Vegfa Wnt7b Rnf165 Epha10 Gbx1 Prtg Tenm2 Cntn4 Megf8 E…
mediumh3k27me3	GO:0010765	positive regulation of sodium ion transport	42	20	4.15	4.4e-10	3.2e-09	Adrb2 Atp1b1 Cntn1 Drd4 Fgf14 Cxcl1 Nkx2-5 Nos1 Plcb1 Scn1b Scn5a Sgk1 Cnksr3 Scn3b Mllt6 Gpd1l Scn4b Wnk4 Wnk2 Nedd4l
mediumh3k27me3	GO:0045944	positive regulation of transcription by RNA polymerase II	1213	185	119.92	9.9e-10	4e-09	Prkd2 Hoxb2 Etv5 Barhl2 Lmo1 Hoxc11 Arrb1 Bmp3 Acvrl1 Adrb2 Agrn App Arnt2 Neurog3 Nkx3-2 Bmp4 Bmp6 Bmp7 Bmpr1b Klf5 Cdh13 Dlx1 Drd2 E2f3 Ebf1 S1pr1 Edn1 Egfr Egr2 En2 Erg Eya1 Zfp358 F2rl1 Fgfr2 Fosl2 Fzd5 Galr2 Gli1 Gli2 Gli3 Hes5 Hexb Hey1 Hey2 Nr4a1 Hoxa1 Hoxa10 Hoxa7 Hoxb1 Hoxb4 Hoxd8 Ier2 Inhba Irf1 Isl1 Jag1 Klf2 Klf9 Ascl2 Meox2 Met Cited2 Myf5 Myod1 Neurod2 Nfia Nfkb2 Nfkbia Ngfr Nkx2-5 …
mediumh3k27me3	GO:0001525	angiogenesis	513	113	50.72	1.7e-16	4.9e-09	Prkd2 Card10 Unc5b Adgrb1 Chrna7 Acvrl1 Adra2b Adrb2 Anxa3 Apoh Cspg4 Bmp4 Klf5 Anxa2 Cav1 Cdh13 Col4a3 Col4a4 S1pr1 Edn1 Efna3 Emp2 Epha2 Ephb3 Ephb4 Ereg Fgf8 Fgf9 Fgfr2 Ccn2 Flt4 Fzd5 Glul Gpx1 Hbegf Hhip Hk2 Nr4a1 Hpse Isl1 Itga5 Itgav Itgb3 Jak1 Klf2 Meox2 Mfge8 Mmp9 Ngfr Nodal Enpp2 Prkca Prkcb Prkd1 Plau Plcd1 Pparg Ptgis Ptk2b Rora S100a1 Cx3cl1 Sema3e Sema5a Slit2 Sox18 Sphk1 Ghsr Syk Mi…
mediumh3k27me3	GO:0071805	potassium ion transmembrane transport	191	58	18.88	2.4e-15	8e-09	Slc9a3 Ank2 Agrn Atp1b1 Cav1 Edn3 Kcnn2 Kcnn3 Galr2 Hcn2 Kcna1 Kcna2 Kcna5 Kcna6 Kcnab1 Kcnb1 Kcnc1 Kcnj10 Kcnj12 Kcnj6 Kcnk1 Kcnk3 Kcnk4 Kcns1 Kcnh7 Pkd2 Prkg1 Atp12a Ptger3 Abcc9 Kcnk13 Rapgef3 Kcng3 Slc9a2 Lrrc26 Atp1a3 Kcns3 Kcnh5 Rgs7 Kcng2 Kcnk15 Lrrc38 Neto1 Kcnc2 Dpp10 Bin1 Kcnk18 Kcnh4 Kcnf1 Kcnq4 Kcnv1 Wnk4 Kcnk10 Wnk2 Kcnip4 Kcnip2 Nedd4l Kcnn1
mediumh3k27me3	GO:0045746	negative regulation of Notch signaling pathway	36	17	3.56	1.1e-08	1.1e-08	Arrb1 Bcl6 Bmp7 Dlk1 Dlx1 Hey1 Hey2 Jag1 Lfng Zbtb7a Neurl1a Nfkbia Arrdc1 Slc35c1 Bend6 Nrarp Chac1
mediumh3k27me3	GO:0072659	protein localization to plasma membrane	277	55	27.38	3.9e-07	2.3e-08	Rab15 Rab31 Ank2 Adcy6 Atp1b1 Cacnb3 Anxa2 Camk2b Camk2g Cdh1 Cdh2 Egfr Emp2 Epb41l3 Epha2 Flot1 Gas6 Itga3 Kcnb1 Krt18 Lama5 Lrp1 Myo5b Pik3r1 Ptch1 Rab3a Rab34 Stx3 Stac2 Tgfb1 Ttc7 Scn3b Zdhhc22 Pacsin1 Gpr158 Lrrc7 Fyb2 Mrap2 Dpp10 Slc9a3r1 Ramp2 Tspan5 Ehd3 Efr3b Pkp2 Atp2c2 Rab3b Grip1 Lrrc15 Rilpl1 Rapgef2 Skap1 Kcnip4 Sytl2 Amn
mediumh3k27me3	GO:0008285	negative regulation of cell proliferation	680	123	67.23	2.3e-11	2.9e-08	Cd276 Itga1 Rap1gap Kiss1r Pawr Acvrl1 Adora1 Adora2a Adora2b Alox8 Apoe Apoh Nr2f2 App Arg2 Bcl2 Bcl6 Bdkrb2 Bmp4 Bmp7 Btg2 Btn1a1 Ddr1 Cav1 Cd9 Cdh1 Cdh13 Dach1 Dlk1 Drd2 Drd4 E2f3 Erbb2 Erbb4 Ereg Fbln1 Fgfr2 Fgfr3 Fzd5 Gdf11 Gja1 Gli3 Pdpn P3h3 Gstp1 Igfbp5 Inhba Insl3 Irf1 Isl1 Klf9 Lmna Sh2b3 Ascl2 Mmp9 Cited2 Myod1 Ndrg1 Neurl1a Ngfr Nodal Nos1 Npr3 Pik3r1 Prkca Pparg Prkg1 Mapk11 Ptch1 Pt…
mediumh3k27me3	GO:0030335	positive regulation of cell migration	536	116	52.99	2.7e-16	7.1e-08	Prkd2 Fam110c Sema3d Pawr Adora2b Alox12 Anxa3 App Bcl2 Bmp4 Bmp7 Capn1 Cav1 Cdh13 Col1a1 Csf1 Dapk2 Drd1 S1pr1 Edn1 Edn3 Egfr Dmtn Erbb4 F2rl1 Fbln1 Fgf9 Flt4 Gas6 Gli1 Pdpn Lpar1 Cmklr1 Has2 Hbegf Igfbp5 Insl3 Itga3 Itga5 Itgav Itgb3 Kit Lamb1 Lamc2 Lrp1 Met Kitl Mmp9 Nr4a3 Ntf3 Pcsk5 Pdgfb Enpp2 Pgr Pik3r1 Prkca Prkd1 Plau Pld2 Ppp3ca Ptger3 Ptger4 Ptk2b Ptprj Ret Cx3cl1 Sema3c Sema3e Sema4f S…
mediumh3k27me3	GO:0007229	integrin-mediated signaling pathway	89	28	8.8	1.6e-08	1.1e-07	Itga9 Mpig6b Rcc2 Itga1 Emp2 Dmtn Ccn2 Itga3 Itga5 Itga7 Itgav Itgb3 Itgb5 Lama3 Lama5 Loxl3 Pcsk5 Ptk2b Sema7a Syk Tec Vav1 Zyx Itga8 Fermt1 Fyb2 Itgb8 Plek
mediumh3k27me3	GO:0086091	regulation of heart rate by cardiac conduction	33	15	3.26	1.5e-07	1.5e-07	Dsp Ank2 Cacna1g Cacna2d1 Cav1 Dsg2 Kcna5 Scn1b Scn5a Scn3b Bin1 Scn4b Pkp2 Trpm4 Scn2b
mediumh3k27me3	GO:0090263	positive regulation of canonical Wnt signaling pathway	98	28	9.69	1.6e-07	1.6e-07	Kank1 Cav1 Col1a1 Egfr Fgf9 Fgfr2 Fgfr3 Frat1 Pou5f1 Sema5a Sfrp4 Rspo4 Rspo2 Peg12 Dkk2 Dact1 Gprc5b Lrrk2 Rnf220 Nrarp Wls Trpm4 Sulf2 Rspo3 Wnk2 Daam2 Fam53b Adgra2
mediumh3k27me3	GO:0051965	positive regulation of synapse assembly	77	24	7.61	2e-07	2e-07	Adgrb1 Agrn Cbln2 Eef2k Ephb3 Grid2 Il1rap Ntrk2 Oxt Oxtr Prkca Lrtm2 Tpbg Wnt7a Adgrb2 Ephb1 Adgrl3 Slitrk3 Flrt2 Clstn2 Clstn1 Lrrtm1 Slitrk5 Adgrl2
mediumh3k27me3	GO:0001975	response to amphetamine	19	11	1.88	3.1e-07	3.1e-07	Asic1 Adora2a Drd1 Drd2 Drd4 Drd5 Grin2a Nr4a2 Oxtr Ppp1r1b Slc18a2
mediumh3k27me3	GO:0030431	sleep	39	17	3.86	4.7e-08	3.3e-07	Ada Adora1 Adora2a Drd1 Drd2 Grin2a Htr2a Kcna2 Npy2r Oxt Oxtr Ptgdr Ptger3 Ptger4 Snap25 Cacna1i Slc29a1
mediumh3k27me3	GO:0007626	locomotory behavior	254	59	25.11	3.3e-10	4.1e-07	Etv5 Chrnb4 Grm6 Prex2 Chrna3 Adam22 Adora2a Apba2 Apoe App Atp2b2 Cacna1b Cacna1e Calb1 Chat Dpp4 Drd1 Drd2 Drd4 Dscam Efnb3 Fgf14 Fzd4 Glra1 Glrb Grin2a Grm1 Hexb Kcnj10 Oxr1 Mcoln3 Mc3r Npy1r Ntsr1 Nr4a2 Pitx3 Ppp1r1b Sez6 Snap25 Ghsr Tal1 Slc18a2 Uchl1 Gbx1 Atp1a3 Pak7 Cln8 Adgrl3 Rcan2 Fezf2 Espn Dbn1 Sez6l Gprc5b Lrrk2 Lrrtm1 Rasd2 Ntf5 Klhl1
mediumh3k27me3	GO:0034765	regulation of ion transmembrane transport	468	116	46.27	4e-21	4.1e-07	Pcsk9 Chchd10 Ank2 Clic1 Adrb1 Adrb2 Agrn Alox5 Slc25a4 Anxa3 Atp1b1 Bmp4 Cacna1b Cacna1e Cacna1s Cacna2d1 Cacnb3 Cav1 Crhbp Drd1 Drd2 Drd4 Edn3 Cacng5 Fgf14 Galr2 Gja1 Gsto1 Hcn2 Itgb3 Kcna1 Kcna2 Kcna5 Kcna6 Kcnab1 Kcnb1 Kcnc1 Kcnj10 Kcnj12 Kcnj6 Kcnk4 Kcns1 Lhcgr Tmem37 Kcnh7 Mmp9 Nos1 Ntsr1 Pde4b Prkca Prkd1 Pkd2 Plcb1 Prkg1 Ptger3 Ptk2b Rasgrf2 Ryr2 S100a1 Scn1b Scn5a Scn9a Cx3cl1 Pm20d1 Cnk…
mediumh3k27me3	GO:0060080	inhibitory postsynaptic potential	22	11	2.17	2.2e-06	4.4e-07	Adora2a Adrb1 Drd4 Glra1 Grik1 Ntsr1 Cx3cl1 Npas4 Insyn1 Dbn1 Insyn2a
mediumh3k27me3	GO:0010460	positive regulation of heart rate	27	13	2.67	4.4e-07	4.4e-07	Chrna7 Ada Adra1a Adrb1 Edn1 Edn3 Hey2 Ryr2 Scn5a Slc1a1 Tacr3 Scn3b Trpm4
mediumh3k27me3	GO:2000300	regulation of synaptic vesicle exocytosis	103	26	10.18	5.6e-06	8.4e-07	Nr3c2 Chrna3 Chrna7 Adora2a Adora2b Adra1a Adrb2 Apba2 Drd1 Drd2 Drd4 Htr1a Htr2a Prkca Prkcb Rab3a Syt1 Wnt7a Bace1 Rims4 Grin3a Chrm2 Dgki Ppfia2 Syt7 Lrrk2
mediumh3k27me3	GO:0016358	dendrite development	292	73	28.87	5.5e-14	9.1e-07	Prex2 Chrna3 Ache Chrna7 Apoe App Neurog3 Bmp7 Camk2b Cd3e Chat Cobl Cux1 Dclk1 Asap1 Dscam Eef2k Epha5 Ephb3 Lpar1 Sdc2 Il1rap Lrp8 Matn2 Met Map2 Map6 Myo5b Neurl1a Ngfr Ntn1 Ntn3 Ntrk2 Ppp3ca Prkg1 Sez6 Sgk1 Cyfip1 Dock10 Lzts1 Tulp1 Vldlr Wnt7a Tbc1d24 Lrp4 Sarm1 Csmd3 Pacsin1 Arid1b Grin3a Shank1 Ankrd27 Ephb1 Fstl4 Hecw2 Sdk1 Mir132 Mir212 Fezf2 Srcin1 Dbn1 Rapgef4 Dact1 Lrrk2 Grip1 Slitrk5…
mediumh3k27me3	GO:0060079	excitatory postsynaptic potential	86	31	8.5	5.8e-11	1e-06	Celf4 Chrna3 Chrna7 Adora1 Adora2a Adrb2 App Cacnb3 Drd4 Grid2 Grik1 Grin2a Grin2b Grin2c Met Ngfr Npy2r Ppp3ca Ptk2b Sez6 Wnt7a Tbc1d24 Npas4 Ssh1 Shank1 Neto1 Dgki Dbn1 Slc29a1 Lrrk2 Slc17a7
mediumh3k27me3	GO:0001755	neural crest cell migration	59	21	5.83	9.1e-08	1.2e-06	Sema3d Anxa6 Bmp4 Bmp7 Edn3 Ednrb Erbb4 Isl1 Lama5 Kitl Ret Sema3c Sema3e Sema4f Sema5a Sema5b Sema6c Sema7a Tbx1 Zeb2 Smo
mediumh3k27me3	GO:0060037	pharyngeal system development	28	11	2.77	3.7e-05	1.8e-06	Bmp4 Bmp7 Eya1 Fgf8 Isl1 Nkx2-5 Nkx2-6 Ptch1 Six4 Tbx1 Ece1
mediumh3k27me3	GO:0030336	negative regulation of cell migration	267	66	26.4	1.5e-12	2.1e-06	Card10 Arap3 Kank1 Adgrb1 Abr Bcr Kiss1r Acvrl1 Ada Cygb Adora1 Apoe Apoh Nr2f2 Bcl2 Cdh1 Cnn2 Dach1 Drd1 Drd2 Drd4 Drd5 Erbb4 Hoxa7 Igfbp5 Jag1 Lrp1 Meox2 Cited2 Nbl1 Nodal Pdgfb Padi2 Plcb1 Pparg Prkg1 Ptger4 Dusp1 Ptprj Ptprr Ptprt Cx3cl1 Slit2 Trib1 Gm266 Myocd Tgfb1 Tgfbr3 Dpysl3 Wnt4 Pip5kl1 Sulf1 Slc9a3r1 Idh2 Il27ra Olfm1 Patz1 Foxo3 Tacstd2 Abhd6 Rgcc Pkp2 Dusp3 Marveld3 Limch1 Mctp1
mediumh3k27me3	GO:0007156	homophilic cell adhesion via plasma membrane adhesion molecules	110	28	10.87	2.1e-06	2.1e-06	Celsr3 Anxa3 Cdh1 Cdh13 Cdh2 Cdh4 Cdh8 Pcdha7 Dsc3 Dscam Dsg2 Pcdh10 Pcdh8 Pcdha9 Ptprt Ret Prtg Nrcam Sdk1 Hmcn1 Ccdc141 Clstn2 Clstn1 Kirrel3 Pcdh18 Pcdhga4 Igsf9 Cadm3
mediumh3k27me3	GO:0045669	positive regulation of osteoblast differentiation	71	21	7.02	3e-06	3e-06	Cd276 Clic1 Bmp4 Bmp6 Bmp7 Bmpr1b Gja1 Gli3 Hey1 Jag1 Lmna Prkd1 Ptger4 Vegfa Wnt4 Wnt7b Nell1 Scube2 Pdlim7 Cthrc1 Fam20c
mediumh3k27me3	GO:0051260	protein homooligomerization	382	70	37.76	2.8e-07	3.1e-06	Ildr1 Kctd1 Acadl Anxa5 Anxa6 Apoe App Aqp5 Bcl2l11 Cav1 Entpd2 Cd3e Cdh1 Cldn3 Cryab Flot1 Glul Glra1 Gnmt Itpr3 Kcna1 Kcna2 Kcna5 Kcna6 Kcnb1 Kcnc1 Kcnj10 Kcnj12 Kcns1 Sigmar1 Pam Pfkl Pkd2 Rxrg Slc1a1 Slc1a2 Slc1a5 Syt1 Tcl1 Kctd11 Tgm2 Thbs4 Tnfsf11 Dpysl3 Kcng3 Ikzf4 Slc6a1 Kctd15 Prtg Kcns3 Kctd8 Kcnc2 Scube3 Trpa1 Bend3 Nell1 Prmt8 Kcnf1 Acpp Ehd3 Dpys Rnf213 Decr1 Kcnv1 Dcxr Trpm4 Crtc3 C…
mediumh3k27me3	GO:0051930	regulation of sensory perception of pain	54	17	5.34	1e-05	3.1e-06	Grm3 Adora1 Adrb2 Cckbr Edn1 Ednrb Grin2a Grm1 Kcnj10 Fabp5 Nos1 Npy2r Ntsr1 Oxt Trpa1 Acpp Tmem100
mediumh3k27me3	GO:0001656	metanephros development	89	27	8.8	6.8e-08	3.4e-06	Hoxc11 Bcl2 Bmp4 Bmp7 Calb1 Eya1 Gdf11 Gli3 Hes5 Hoxd11 Id3 Pax8 Pdgfb Ptch1 Ret Six4 Slc5a1 Slit2 Hnf1b Tfap2b Wnt9b Wnt4 Wnt7b Itga8 Smo Greb1l Rdh10
mediumh3k27me3	GO:0045666	positive regulation of neuron differentiation	458	99	45.28	4.7e-14	3.4e-06	Etv5 Ankrd1 Syt17 Ache Adra2b Apoe Neurog3 Bcl2 Bcl6 Bmp4 Bmp6 Bmp7 Camk2b Scarb2 Cdh4 Cntn1 Cobl Crabp2 Cux1 Dcc Dlx1 Dscam Eef2k Epor Fes Fzd4 Gli2 Lpar1 Foxg1 Il1rap Itga3 Kif3c Lrp1 Lrp8 Met Map6 Myo5b Nbl1 Neurl1a Neurod2 Ngfr Nkx2-5 Nkx6-1 Ntn1 Ntrk2 Prkd1 Ptk2b Ptpn5 Rara Rasal1 Ret Stmn2 Scn1b Cxcl5 Cx3cl1 Sema5a Sema7a Sez6 Sgk1 Cyfip1 Sphk1 Syt1 Duoxa1 Plk5 Socs2 Kctd11 Ppp2r5d Timp2 Dp…
mediumh3k27me3	GO:0001954	positive regulation of cell-matrix adhesion	52	16	5.14	2.6e-05	3.5e-06	Cd3e Cdh13 Csf1 Emp2 Itgb3 Ninj1 Pcsk5 Enpp2 Ptk2b Ptprj Tdgf1 Utrn Vegfa Wnt4 Fermt1 Skap1
mediumh3k27me3	GO:0002486	antigen processing and presentation of endogenous peptide antigen via MHC class I via ER pathway, TAP-independent	32	13	3.16	4.7e-06	4.7e-06	H2-Q6 H2-Q9 H2-Bl H2-D1 H2-Q1 H2-Q10 H2-Q2 H2-Q4 H2-Q7 H2-Q8 H2-T10 H2-M5 Gm8909
mediumh3k27me3	GO:0043524	negative regulation of neuron apoptotic process	179	38	17.7	4.6e-06	5e-06	Sncb Unc5b Arrb1 Gabra5 Adora2a Apoe Bcl2 Btg2 Cntfr Dlx1 En2 Epor Fgf8 Isl1 Lrp1 Oxr1 Mt3 Nes Ngfr Nr4a3 Nos1 Ntf3 Ntrk2 Nr4a2 Ptk2b Sct Cx3cl1 Six4 Tfap2b Vegfa Nrbp2 Slc30a10 Tox3 Smo Bok Clcf1 Retreg1 Ntf5
mediumh3k27me3	GO:0042311	vasodilation	36	16	3.56	8.4e-08	5.6e-06	Itga1 Adora1 Adora2a Adora2b Adrb1 Adrb2 Apoe Bdkrb2 Calca Casr Drd1 Ednrb Gpx1 Nos1 Prkg1 Gucy1a1
mediumh3k27me3	GO:0043950	positive regulation of cAMP-mediated signaling	33	15	3.26	1.5e-07	5.6e-06	Adcyap1r1 Adora2b Adrb1 Gpr3 Insl3 Nos1 Ptger3 Ptger4 Sct Cgas Ece1 Mrap2 Sctr Gipr Rapgef2
mediumh3k27me3	GO:1900273	positive regulation of long-term synaptic potentiation	28	12	2.77	5.7e-06	5.7e-06	Chrna7 Adora2a Adrb1 App Drd1 Drd2 Grin2a Grin2b Nos1 Ptpn5 Shisa7 Nrgn
mediumh3k27me3	GO:0003093	regulation of glomerular filtration	13	7	1.29	9.2e-05	5.9e-06	Adora1 Emp2 F2rl1 Gas6 Gja1 Pdgfb Ptpro
mediumh3k27me3	GO:0045907	positive regulation of vasoconstriction	47	16	4.65	6e-06	6e-06	Adra1a Alox5 Casr Cav1 Chrm3 Egfr Gja1 Htr2a Npy1r Oxtr Pdgfb Ptger3 Tacr1 Pde5a Avpr1b Trpm4
mediumh3k27me3	GO:0002476	antigen processing and presentation of endogenous peptide antigen via MHC class Ib	33	13	3.26	7.1e-06	7.1e-06	H2-Q6 H2-Q9 H2-Bl H2-D1 H2-Q1 H2-Q10 H2-Q2 H2-Q4 H2-Q7 H2-Q8 H2-T10 H2-M5 Gm8909
mediumh3k27me3	GO:0035810	positive regulation of urine volume	13	8	1.29	7.4e-06	7.4e-06	Adora2a Drd2 Edn1 Ednrb Npr3 Ptger3 Ptger4 Tfap2b
mediumh3k27me3	GO:0098810	neurotransmitter reuptake	24	11	2.37	6.3e-06	8.3e-06	Slc29a2 Drd2 Kcnj10 Nos1 Slc1a2 Slc6a1 Slc6a11 Cln8 Nat8l Slc29a1 Rab3b
mediumh3k27me3	GO:0007169	transmembrane receptor protein tyrosine kinase signaling pathway	552	124	54.57	1.1e-18	8.4e-06	Prkd2 Kank1 Itga1 Bcr Chrna3 Adora1 App Cspg4 Bmp4 Ddr1 Cdh13 Col4a3 Col1a1 Csf1 Dok1 Efna3 Efnb3 Egfr Rhbdf1 Eif4ebp1 Epha2 Epha5 Epha6 Epha7 Ephb3 Ephb4 Ephb6 Erbb2 Erbb4 Ereg Fgf17 Fgf3 Fgf8 Fgf9 Fgfr2 Fgfr3 Fgfr4 Ccn2 Flt4 Fzd4 Gfra3 Hck Hbegf Hhip Igfbp2 Igfbp4 Igfbp5 Itgb3 Kit Sh2b3 Lrp1 Mertk Met Mmp9 Neurl1a Ngfr Nr4a3 Ntf3 Ntrk2 Pdgfb Enpp1 Pik3r1 Prkca Prkcb Prkd1 Prkcq Plaur Plcb1 Ptk2…
mediumh3k27me3	GO:0000122	negative regulation of transcription by RNA polymerase II	850	124	84.03	6.1e-06	8.5e-06	Halr1 Ankrd1 Lmo1 Pawr Aebp1 Mta3 Nr2f2 Neurog3 Bach2 Nkx3-2 Bcl6 Bmp4 Bmp6 Klf5 Btg2 Cav1 Cbx2 Ccnd1 Cdkn1c Cdx2 Cux1 Dach1 Dlx1 Dlx4 Atn1 E2f3 Edn1 Ednrb Erf Fgf9 Fgfr2 Fgfr3 Gli2 Gli3 Hist1h1d Hes2 Hes5 Hey1 Hey2 Foxg1 Hic1 Hoxa7 Hoxb4 Hoxd8 Id3 Isl1 Klf2 Zbtb7a Lrp8 Lrrfip1 Mxd3 Ascl2 Mdfi Met Cited2 Mxi1 Nfe2l3 Nfia Nkx2-5 Nkx6-1 Nodal Nr4a3 Nr4a2 Pdgfb Pou5f1 Pparg Ptch1 Rara Rarg S100a1 So…
mediumh3k27me3	GO:0009953	dorsal/ventral pattern formation	103	26	10.18	5.6e-06	8.5e-06	Hoxb2 Bmp4 Bmpr1b Edn1 Fgf8 Gli1 Gli2 Gli3 Foxg1 Hhip Hoxd11 Mdfi Nbl1 Nkx6-1 Otx2 Pax7 Ptch1 Sox1 Wnt7a Lrp4 Grem2 Vax2 Smo Sp8 Intu Noto
mediumh3k27me3	GO:0001570	vasculogenesis	93	32	9.19	1.2e-10	8.7e-06	Zfp36l1 Cav1 Emp2 Epha2 Epor Fgf9 Fgfr2 Fzd4 Has2 Hey1 Hey2 Cited2 Nkx2-5 Ntrk2 Ptprj Sox18 Myocd Tdgf1 Tgfb1 Tgfbr2 Tgfbr3 Wnt7a Wnt7b Zfpm2 Smo Itgb8 Ramp2 Asb4 Tmem100 Myo1e Rapgef2 Heg1
mediumh3k27me3	GO:0007613	memory	143	41	14.14	2.1e-10	9.4e-06	Asic1 Chrna7 Adrb1 Apoe App Calb1 Chat Drd1 Drd2 Drd4 Grin2a Grin2b Htr2a Itga3 Itga5 Itpr3 Ldlr Ntf3 Ntrk2 Oxtr Plcb1 Ppp1r1b Sgk1 Snap25 Tacr1 Npas4 Shisa7 Atp1a3 Bace1 Itga8 Pak7 Pde5a Shank1 Neto1 Tafa2 Rcan2 Brinp1 Slc17a7 Ntf5 Chst10 Hrh3
mediumh3k27me3	GO:0090090	negative regulation of canonical Wnt signaling pathway	119	28	11.76	1.1e-05	1.1e-05	Prickle1 Apoe Cav1 Cdh1 Cdh2 Ankrd6 Gli1 Gli3 Isl1 Nkx2-5 Ptpro Sfrp4 Tcf7l2 Lzts2 Lrp4 Fermt1 Slc9a3r1 Jade1 Dkk3 Sfrp5 Foxo3 Dkk2 Dact1 Cthrc1 Mad2l2 Notum Bicc1 Nkd1
mediumh3k27me3	GO:0048661	positive regulation of smooth muscle cell proliferation	106	29	10.48	2.7e-07	1.1e-05	Alox12 Bmp4 Cdh13 S1pr1 Edn1 Egfr Ereg Fgf9 Fgfr2 Hbegf Hes5 Hpgd Igfbp5 Il6ra Itgb3 Mmp9 Nr4a3 Npy5r Pdgfb Prkca Cx3cl1 Tgfbr2 Tgm2 Traf6 Vegfa P2ry6 Abcc4 Foxj2 Pdgfd
mediumh3k27me3	GO:0070588	calcium ion transmembrane transport	280	65	27.68	4.4e-11	1.3e-05	Ank2 Asic1 Pawr Adrb1 Adrb2 Atp1b1 Atp2b2 Bmp4 Cacna1b Cacna1e Cacna1g Cacna2d1 Cacnb3 Drd1 Drd2 Drd4 Cacng5 Fgf14 Gas6 Grin2a Grin2b Grin2c Gsto1 Htr2a Itgav Itgb3 Itpr3 Lhcgr Tmem37 Ntsr1 Pde4b Prkd1 Pkd2 Plcb1 Ptger3 Ptk2b Ryr2 Ryr3 S100a1 Cx3cl1 Stac2 Tgfb1 Trpc4 Rapgef3 Trpm6 P2ry6 Plcg2 Dysf Trpa1 Bin1 Atp2b4 Cacng4 Cacng6 Rrad Cacna2d2 Ehd3 Trpv4 Ahnak Mcub Mcoln2 Atp2c2 Nos1ap Selenon Mcu…
mediumh3k27me3	GO:0001938	positive regulation of endothelial cell proliferation	91	21	9	0.00017	1.4e-05	Prkd2 Acvrl1 Adora2b Bmp4 Bmp6 Cav1 Cdh13 Fgfr3 Flt4 Nr4a1 Itgb3 Pdgfb Prkca Prkd1 Sema5a Ghsr Thbs4 Vegfa Dysf Nrarp Lrg1
mediumh3k27me3	GO:0007166	cell surface receptor signaling pathway	2485	466	245.67	< 1e-30	1.4e-05	Prkd2 Cd276 Itga9 Gas8 Pelo Prickle1 Mpig6b Kank1 Unc5a Unc5b Adgrb1 Celsr3 Celf4 Grm2 Grm3 Grm6 Ltbp4 Prkaa2 Sema3d Rcc2 Arrb1 Itga1 Bmp3 Bcr Chrna3 Macf1 Chrna7 Pawr Acvrl1 Ada Adcyap1r1 Adora1 Adora2a Adora2b Adrb1 Adrb2 Akap2 Anxa3 Anxa4 Apoe App Artn Bcl2 Bcl6 Cspg4 Bcl2l11 Bmp4 Bmp6 Bmp7 Bmp8a Bmpr1b Btn1a1 Cacnb3 Ddr1 Cav1 Ccnd1 Cd3e Cdh1 Cdh13 Cdh2 Cidea Cntfr Cntn1 Col4a3 Col1a1 Cpe Crhb…
mediumh3k27me3	GO:0008016	regulation of heart contraction	175	60	17.3	1.2e-18	1.4e-05	Dsp Ank2 Chrna7 Ada Adora1 Adra1a Adrb1 Adrb2 Agrn Atp1b1 Cacna1b Cacna1e Cacna1g Cacna2d1 Calca Cav1 Drd2 Dsg2 Edn1 Edn3 Kcnn2 Ccn2 Gja1 Hbegf Hey2 Hrc Kcna5 Mc3r Myl3 Nkx2-5 Nos1 Oxt Pde4b Pik3r1 Prkca Prkg1 Ryr2 S100a1 Scn1b Scn5a Slc1a1 Tacr3 Thrb Scn3b Bves Pde5a Chrm2 Smtn Bin1 Gpd1l Atp2b4 Scn4b Irx5 Cacna2d2 Ehd3 Pkp2 Trpm4 Scn2b Hopx Tmem65
mediumh3k27me3	GO:0051897	positive regulation of protein kinase B signaling	102	25	10.08	1.5e-05	1.5e-05	Fam110c Egfr Gas6 Gpx1 Hbegf Hpse Igfbp5 Meis3 Ngfr Pou5f1 Ptprj Rara Ret Mst1r Cx3cl1 Sema5a Tcf7l2 Tgfb1 Thpo Tnfsf11 Vegfa Spry2 Rasd2 Lin28a Phlpp1
mediumh3k27me3	GO:0061061	muscle structure development	700	132	69.2	1.9e-13	1.8e-05	Prickle1 Ankrd1 Adgrb1 Dsp Ank2 Chrnb1 Adra1a Adrb1 Adrb2 Slc25a4 Speg Nr2f2 Bcl2 Bmp4 Zfp36l1 Klf5 Btg2 Cacna1s Cav1 Cd9 Cdh2 Chat Cntfr Col19a1 Cryab S1pr1 Edn1 Ednrb Egr2 Epor Erbb4 Ereg Fgf3 Fgf8 Fgf9 Fgfr2 Flot1 Gja1 Gli1 Gpx1 Hey1 Hey2 Nr4a1 Id3 Igfbp5 Isl1 Kit Krt8 Lama5 Lmna Ly6e Meg3 Meox2 Met Cited2 Myf5 Myl3 Myod1 Nkx2-5 Nkx2-6 Ntf3 Ntn3 Pax7 Pdgfb Pik3r1 Plcb1 Ppp3ca Prkg1 Mapk11 Rara…
mediumh3k27me3	GO:0010976	positive regulation of neuron projection development	360	73	35.59	2e-09	1.9e-05	Ankrd1 Syt17 Ache Apoe Bmp4 Bmp7 Camk2b Scarb2 Cdh4 Cntn1 Cobl Crabp2 Cux1 Dcc Dscam Eef2k Epor Fes Fzd4 Lpar1 Il1rap Itga3 Kif3c Lrp1 Lrp8 Met Map6 Myo5b Neurl1a Ngfr Ntn1 Ntrk2 Prkd1 Ptk2b Ptpn5 Rasal1 Ret Stmn2 Scn1b Cxcl5 Cx3cl1 Sema5a Sema7a Sez6 Sgk1 Cyfip1 Sphk1 Syt1 Plk5 Ppp2r5d Dpysl3 Vegfa Vldlr Tbc1d24 Pacsin1 Cpne5 Zeb2 Lrrc7 Shank1 Ankrd27 Megf8 Islr2 Trim67 Dbn1 Alkal1 Gprc5b Plxnd1…
mediumh3k27me3	GO:0045665	negative regulation of neuron differentiation	260	62	25.7	3.7e-11	1.9e-05	Kank1 Sema3d Rap1gap Adcy6 Apoe App Cspg4 Bmp7 Cav1 Asap1 Dlx1 Ednrb Efnb3 Epha7 Dtx1 Gdf11 Gli3 Lpar1 H2-D1 Hes5 Hey1 Foxg1 Id3 Isl1 Jag1 Lrp1 Map2 Ngfr Ntn1 Ppp3ca Ptger3 Stmn2 Sema3c Sema3e Sema4f Sema5a Sema5b Sema6c Sema7a Sez6 Slit1 Slit2 Spock1 Minar1 Mylip Thrb Dpysl3 Vim Ctdsp1 Lrp4 Ntm Disp3 Zfp536 Cntn4 Fstl4 Fezf2 Foxo3 Trpv4 Lrrk2 Dleu2 Casz1 Rapgef2
mediumh3k27me3	GO:0060371	regulation of atrial cardiac muscle cell membrane depolarization	8	6	0.79	2.2e-05	2.2e-05	Cacna1g Gja1 Scn1b Scn5a Scn3b Scn2b
mediumh3k27me3	GO:0043547	positive regulation of GTPase activity	217	43	21.45	7.2e-06	2.3e-05	Arap3 Rcc2 Abr Bcr Rap1gap Adrb1 Agrn Asap1 S1pr1 Epha2 Erbb2 F2rl1 Ntf3 Ptk2b Rangap1 Rasgrp2 Rasgrp1 Rgs16 Cx3cl1 Sh3bp1 Dock10 Asap2 Adap2 Vav1 Rapgef3 Wnt4 Rap1gds1 Grhl3 Asap3 Arhgap24 Iqsec1 Rgs7 Bin1 Sgsm1 Arhgef5 Tbc1d8 Grtp1 Tbc1d2b Rgs10 Arhgap42 Ccdc125 Dock8 Rapgef2
mediumh3k27me3	GO:2000463	positive regulation of excitatory postsynaptic potential	37	13	3.66	3e-05	3e-05	Chrna7 Adrb2 Cacnb3 Drd4 Grin2a Ngfr Ptk2b Wnt7a Tbc1d24 Ssh1 Shank1 Neto1 Dbn1
mediumh3k27me3	GO:0040037	negative regulation of fibroblast growth factor receptor signaling pathway	19	9	1.88	3.3e-05	3.3e-05	Ngfr Tcf7l2 Shisa2 Wnt4 Spry2 Sulf1 Creb3l1 Prdm14 Sulf2
mediumh3k27me3	GO:1904754	positive regulation of vascular associated smooth muscle cell migration	19	9	1.88	3.3e-05	3.3e-05	Fgf9 Igfbp5 Lrp1 Nr4a3 Pcsk5 Pdgfb Ssh1 Smo Dock5
mediumh3k27me3	GO:0048167	regulation of synaptic plasticity	359	68	35.49	1.2e-07	3.8e-05	Adgrb1 Chrna7 Adora1 Adora2a Adrb1 Apoe App Atp2b2 Calb1 Calb2 Camk2b Drd1 Drd2 Drd5 Kcnn2 Fgf14 Grid2 Grik1 Grin2a Grin2b Grin2c Itpr3 Kcnb1 Kcnj10 Kit Grid2ip Syt12 Mmp9 Neurl1a Neurod2 Nos1 Ntrk2 Ptk2b Ptpn5 Rab3a Rara Rasgrf2 Sct Snap25 Stx3 Syngr1 Lzts1 Scgn Npas4 Ssh1 Shisa7 Bace1 Rims4 Shank1 Neto1 Fam107a Sctr Jph4 Dgki Vgf Mir132 Mir145a Mir149 Mir125b-1 Shisa8 Syt7 Dbn1 Nrgn Abhd6 Mir12…
mediumh3k27me3	GO:0009952	anterior/posterior pattern specification	230	47	22.74	1.1e-06	3.9e-05	Hoxb2 Hoxc11 Nr2f2 Bmp4 Btg2 Cdx2 Cobl Fgf8 Fzd5 Gdf11 Gli2 Gli3 Hes2 Hes5 Hey1 Hey2 Hoxa1 Hoxa10 Hoxa7 Hoxb1 Hoxb4 Hoxb6 Hoxd11 Hoxd8 Lfng Meox2 Myf5 Nodal Otx2 Pcdh8 Pcsk5 Rarg Sema3c Tbx1 Tcf15 Hnf1b Tcf7l1 Tdgf1 Helt Crb2 Zeb2 Smo Ripply2 Fezf2 Heyl Nrarp Wls
mediumh3k27me3	GO:0046330	positive regulation of JNK cascade	143	31	14.14	2.2e-05	3.9e-05	Nod1 App Edn1 Ankrd6 F2rl1 Ccn2 Flt4 Fzd4 Fzd5 Mdfi Gadd45b Plcb1 Ptk2b Rasgrp1 Syk Rassf2 Tnfrsf11a Tnfsf11 Traf4 Traf6 Wnt7a Wnt7b Sh3rf3 Gadd45g Zeb2 Map3k1 Tnfrsf19 Arhgef5 Sh3rf1 Trpv4 Wnt16
mediumh3k27me3	GO:1905606	regulation of presynapse assembly	33	12	3.26	4.1e-05	4.1e-05	App Cbln2 Grid2 Il1rap Ntng2 Wnt7a Lrfn3 Lrfn5 Mdga2 Slitrk3 Lrrtm1 Mdga1
mediumh3k27me3	GO:0007616	long-term memory	38	13	3.76	4.2e-05	4.2e-05	Apoe Calb1 Drd2 Ldlr Ntrk2 Sgk1 Snap25 Tacr1 Npas4 Shank1 Slc17a7 Ntf5 Chst10
mediumh3k27me3	GO:0035556	intracellular signal transduction	2608	451	257.83	< 1e-30	4.2e-05	Prkd2 Mapkapk3 Npffr2 Cdc42ep1 Rab15 Fam110c Card10 Rab31 Arap3 Ffar4 Kank1 Unc5b Nod1 Ankrd1 Adgrb1 Prkaa2 Cavin3 Prex2 Ank2 Arrb1 Itga1 Abr Bmp3 Dgkg Bcr Rap1gap Arhgef28 Nr3c2 Kiss1r Chrna7 Spred2 Ada Adcy6 Adcy7 Adcyap1r1 Adora1 Adora2a Adora2b Adra1a Adra2b Adrb1 Adrb2 Alox12b Alox15 Calcb Aplp1 Apoe App Atp1b1 Bcl2 Bcl6 Bdkrb2 Cspg4 Bcl2l11 Bmp4 Bmp6 Bmp7 Bmp8a Zfp36l1 Zfp36l2 Calca Car8 Ca…
mediumh3k27me3	GO:0010749	regulation of nitric oxide mediated signal transduction	12	7	1.19	4.6e-05	4.6e-05	Cbs Egfr Rln1 Vegfa Pde5a Atp2b4 Gucy1a1
mediumh3k27me3	GO:0030198	extracellular matrix organization	273	69	26.99	1.5e-13	4.8e-05	Phldb1 Aebp1 Aplp1 App Ddr1 Anxa2 Serpinh1 Col13a1 Col15a1 Col19a1 Col4a3 Col4a4 Col5a1 Col9a2 Col9a3 Col1a1 Dpp4 Fscn1 Fbln1 Fgfr4 Ccn2 Flot1 Pdpn Has2 Itgb3 Lamb1 Lamc2 Loxl3 Mmp24 Mmp9 Myf5 Nfkb2 Nid1 Plod1 Sema5a Spint1 Thsd4 Tcf15 Adamts2 Tgfb1 Tgfbi Scara3 Tnfrsf1b Adamtsl4 Adamts14 Mmp25 Sulf1 Itga8 Olfml2a Fermt1 Vwa1 Creb3l1 Plod2 Mmp23 Sh3pxd2b Olfml2b Col8a2 Col27a1 Flrt2 Ramp2 Ntn4 Sm…
mediumh3k27me3	GO:0001916	positive regulation of T cell mediated cytotoxicity	49	15	4.84	4.9e-05	4.9e-05	H2-Q6 H2-Q9 Cd1d1 H2-Bl H2-D1 H2-Q1 H2-Q10 H2-Q2 H2-Q4 H2-Q7 H2-Q8 H2-T10 Fam49b H2-M5 Gm8909
mediumh3k27me3	GO:0060402	calcium ion transport into cytosol	157	37	15.52	4.3e-07	5e-05	Ank2 Pawr Adcyap1r1 Adra1a Adrb1 Adrb2 Bcl2 Bmp4 Cacna1g Cacna2d1 Cacnb3 Cav1 Drd1 Drd2 Grin2a Grin2b Grin2c Gsto1 Htr2a Itgav Itgb3 Itpr3 Lhcgr Ntsr1 Prkd1 Pkd2 Plcb1 Ptk2b Ryr2 Ryr3 Cx3cl1 Tgfb1 P2ry6 Plcg2 Cacna1i Trpa1 Selenon
mediumh3k27me3	GO:0060078	regulation of postsynaptic membrane potential	112	45	11.07	2.3e-17	5.1e-05	Celf4 Nr3c2 Chrna3 Gabra5 Chrna7 Adora1 Adora2a Adrb1 Adrb2 App Cacnb3 Drd4 Fgf14 Gabra1 Gabra4 Gabrg3 Glra1 Grid2 Grik1 Grin2a Grin2b Grin2c Met Ngfr Npy2r Ntsr1 Ppp3ca Ptk2b Cx3cl1 Sez6 Wnt7a Tbc1d24 Npas4 Ssh1 Rgs7 Shank1 Neto1 Insyn1 Dgki Rgs7bp Dbn1 Insyn2a Slc29a1 Lrrk2 Slc17a7
mediumh3k27me3	GO:0071870	cellular response to catecholamine stimulus	22	11	2.17	2.2e-06	5.1e-05	Adcy6 Aplp1 App Drd1 Drd5 Nr4a3 Nos1 Pde4b Ryr2 Atp2b4 Lrrk2
mediumh3k27me3	GO:0010701	positive regulation of norepinephrine secretion	6	5	0.59	5.2e-05	5.2e-05	Adora2b Kcnb1 Oxt Oxtr Plcd1
mediumh3k27me3	GO:0043277	apoptotic cell clearance	43	14	4.25	4e-05	5.4e-05	Txndc5 Adgrb1 Alox15 Gas6 Itgav Itgb3 Lrp1 Rac3 Mertk Mfge8 Rara Tgm2 Xkr4 Megf10
mediumh3k27me3	GO:0008284	positive regulation of cell proliferation	971	170	95.99	6e-14	5.4e-05	Prkd2 Cd276 Etv5 Arrb1 Chrna7 Acvrl1 Ada Adora2b Adrb2 Alox12 Mta3 Arnt2 Bcl2 Bcl6 Bmp4 Bmp6 Bnc1 Ddr1 Anxa2 Casr Cav1 Cckbr Ccnd1 Cd1d1 Cd3e Cdh13 Cdx2 Cntfr Csf1 Dpp4 Drd2 E2f3 S1pr1 Edn1 Edn3 Ednrb Egfr Emp2 Epor Erbb2 Erbb4 Ereg Eya1 Fbln1 Fgf17 Fgf3 Fgf8 Fgf9 Fgfr2 Fgfr3 Fgfr4 Ccn2 Flt4 Fosl2 Gas6 Gli1 Gli2 Gli3 Glul Cxcl1 Has2 Hck Hbegf Hes5 Hey2 Foxg1 Nr4a1 Hpse Hpgd Htr2a Igfbp2 Igfbp5 Il…
mediumh3k27me3	GO:0051481	negative regulation of cytosolic calcium ion concentration	20	9	1.98	5.4e-05	5.4e-05	Drd2 Hrc Kcna5 Kcnk3 Lrp1 Nos1 Npy1r Ryr2 Ryr3
mediumh3k27me3	GO:0048169	regulation of long-term neuronal synaptic plasticity	36	13	3.56	2.2e-05	5.5e-05	App Camk2b Drd1 Drd2 Drd5 Grik1 Grin2a Grin2b Kcnj10 Kit Neurl1a Syngr1 Neto1
mediumh3k27me3	GO:0003148	outflow tract septum morphogenesis	29	11	2.87	5.5e-05	5.5e-05	Bmp4 Fgf8 Fgfr2 Isl1 Nkx2-5 Rara Sema3c Tbx1 Tgfbr2 Zfpm2 Parva
mediumh3k27me3	GO:0031290	retinal ganglion cell axon guidance	21	10	2.08	1.1e-05	5.6e-05	Bmpr1b Epha7 Ephb3 Isl1 Sema4f Slit1 Slit2 Vegfa Ephb1 Nrcam
mediumh3k27me3	GO:0099170	postsynaptic modulation of chemical synaptic transmission	22	9	2.17	0.00013	5.6e-05	Cdh1 Dcc Drd1 Drd2 Plcb1 Ppp3ca Cyfip1 Ghsr Nrgn
mediumh3k27me3	GO:0002024	diet induced thermogenesis	16	8	1.58	5.6e-05	5.6e-05	Adrb1 Adrb2 Bmp8a Pparg Sct Clic5 Sctr Trpv4
mediumh3k27me3	GO:0030322	stabilization of membrane potential	16	8	1.58	5.6e-05	5.6e-05	Chchd10 Kcnk1 Kcnk3 Kcnk4 Kcnk13 Kcnk15 Kcnk18 Kcnk10
mediumh3k27me3	GO:0008306	associative learning	105	26	10.38	8.2e-06	5.6e-05	Gabra5 Asic1 Chrna7 Adrb2 App Btg2 Cacna1e Drd1 Drd2 Drd4 Drd5 Grin2a Grin2b Kit Neurod2 Ppp1r1b Sct Sgk1 Snap25 Tacr1 Atp1a3 Shank1 Neto1 Tafa2 Cln8 Tanc1
mediumh3k27me3	GO:0008045	motor neuron axon guidance	34	12	3.36	5.8e-05	5.8e-05	Egr2 Erbb2 Fgf8 Hoxa1 Kif5c Ntng2 Ntn1 Ntn3 Slit1 Slit2 Rnf165 Ntng1
mediumh3k27me3	GO:0045785	positive regulation of cell adhesion	410	90	40.53	2.6e-13	5.8e-05	Prkd2 Cd276 Rap1gap Pawr Ada Alox15 Bcl6 Bmp7 Calca Capn1 Cav1 Cd1d1 Cd3e Cdh1 Cdh13 Csf1 Dpp4 Edil3 Efnb3 Emp2 Dmtn Ephb4 Ephb6 Erbb2 Emid1 Fbln1 Flot1 Gli3 Pdpn Has2 Igfbp2 Il6ra Irf1 Itga3 Itga5 Itgav Itgb3 Rac3 Cd46 Cited2 Myo10 Nid1 Ninj1 Nodal Nr4a3 Npy2r Pcsk5 Enpp2 Prkca Prkcq Pld2 Ppp3ca Ptger4 Ptk2b Ptprj Rara Rasgrp1 Ret Cx3cl1 Stx3 Syk Tdgf1 Tgfb1 Tgfbr2 Tgm2 Tnfsf11 Traf6 Utrn Vav1 V…
mediumh3k27me3	GO:0032964	collagen biosynthetic process	54	20	5.34	8.6e-08	5.8e-05	Cygb Adora2b Bmp4 Serpinh1 Col5a1 Col1a1 Ccn2 P3h3 Il6ra Pdgfb Pparg Tgfb1 Vim Rapgef3 Wnt4 Creb3l1 Ltbp1 Adamts3 Rcn3 Rgcc
mediumh3k27me3	GO:0014816	skeletal muscle satellite cell differentiation	9	6	0.89	6e-05	6e-05	Klf5 Pax7 Six4 Ephb1 Megf10 Selenon
mediumh3k27me3	GO:0032836	glomerular basement membrane development	9	6	0.89	6e-05	6e-05	Col4a3 Col4a4 Nid1 Sulf1 Myo1e Sulf2
mediumh3k27me3	GO:0086015	SA node cell action potential	9	6	0.89	6e-05	6e-05	Ank2 Cacna1g Kcna5 Ryr2 Scn5a Scn3b
mediumh3k27me3	GO:0007165	signal transduction	6011	838	594.25	< 1e-30	6.1e-05	Pcsk9 Smpdl3b Prkd2 Mapkapk3 Cd276 Chchd10 Itga9 Gas8 Npffr2 Cdc42ep1 Rab15 Fam110c Pelo Card10 Prickle1 Rab31 Mpig6b Arap3 Ffar4 Kank1 Unc5a Unc5b Nod1 Ankrd1 Adgrb1 Celsr3 Celf4 Chrnb4 Grm2 Grm3 Grm6 Ltbp4 Prkaa2 Sema3d Rcc2 Cavin3 Prex2 Ank2 Arrb1 Itga1 Abr Bmp3 Dgkg Bcr Rap1gap Arhgef28 Nr3c2 Chrna3 Gabra5 Kiss1r Macf1 Chrna7 Chrnb1 Pth2 Impa2 Spred2 Pawr Acvrl1 Ada Adcy6 Adcy7 Adcyap1r1 Ador…
mediumh3k27me3	GO:0035024	negative regulation of Rho protein signal transduction	25	10	2.47	7.1e-05	7.1e-05	Arap3 Kank1 Adra1a Bcl6 Itga3 Met Arhgap42 Ripor1 Ccdc125 Heg1
mediumh3k27me3	GO:0009954	proximal/distal pattern formation	35	12	3.46	8.1e-05	7.9e-05	Hoxc11 Dlx1 Gli1 Gli2 Gli3 Hes5 Hoxa10 Hoxd11 Nodal Pbx2 Lrp4 Sp8
mediumh3k27me3	GO:0010811	positive regulation of cell-substrate adhesion	126	36	12.46	2.9e-09	8.7e-05	Alox15 Cd3e Cdh13 Csf1 Edil3 Emp2 Dmtn Emid1 Fbln1 Has2 Itga3 Itga5 Itgb3 Rac3 Nid1 Ninj1 Npy2r Pcsk5 Enpp2 Ptk2b Ptprj Tdgf1 Utrn Vegfa Wnt4 Fermt1 Emilin2 Emilin3 Vwc2 Cass4 Dbn1 Smoc2 Smoc1 Dock5 Skap1 Spock2
mediumh3k27me3	GO:0016477	cell migration	1442	300	142.56	< 1e-30	9.1e-05	Prkd2 Itga9 Barhl2 Fam110c Card10 Arap3 Kank1 Adgrb1 Celsr3 Sema3d Rcc2 Itga1 Abr Bcr Kiss1r Macf1 Pawr Acvrl1 Ada Cygb Add2 Adora1 Adora2b Alox12 Anxa3 Anxa6 Apoe Apoh Nr2f2 App Artn Bcl2 Cspg4 Bmp4 Bmp7 Ddr1 Camk2b Capn1 Cav1 Cd9 Cdh1 Cdh13 Cdh2 Cdk5r2 Cnn2 Col5a1 Col1a1 Csf1 Dach1 Dapk2 Dclk1 Dcc Dpp4 Drd1 Drd2 Drd4 Drd5 Atn1 S1pr1 Edn1 Edn3 Ednrb Egfr Rhbdf1 Emp2 Dmtn Epha2 Ephb3 Ephb4 Erbb4 …
mediumh3k27me3	GO:0007631	feeding behavior	125	32	12.36	3.5e-07	9.3e-05	Adora2a App Calca Cntfr Dach1 Dgat1 Drd1 Drd2 Grin2b Htr1a Mc3r Nr4a3 Npy1r Npy2r Npy5r Ntrk2 Oxt Oxtr Mchr1 Ghsr Tacr1 Tacr3 Tcf15 Pyy Uchl1 Prlhr Hcrtr1 Helt Mrap2 Npw Hcrtr2 Hrh3
mediumh3k27me3	GO:0051781	positive regulation of cell division	79	17	7.81	0.0016	9.3e-05	Cdc25b Drd2 Ereg Fgf3 Fgf8 Fgf9 Fgfr2 Pdgfb Tal1 Tgfa Tgfb1 Thbs4 Vegfa Racgap1 Garem1 Pdgfc Pdgfd

## Sheet: F. low-h3k27me3
.id	GO.ID	Term	Annotated	Significant	Expected	classicFisher	weight01Fisher	gotable.top100.common
lowh3k27me3	GO:0007155	cell adhesion	1294	119	61.81	3.5e-12	9.6e-07	Epdr1 Mmrn2 Col16a1 Adgrv1 Dscaml1 Adam19 Alcam Atp1b2 Cbln1 Cd83 Cldn5 Col18a1 Col6a1 Comp Bcar1 Pcdha6 Cxadr Eng Epha1 Epha8 Mpzl2 Plxnb2 Fn1 B4galt1 Gp5 H2-T23 Il12b Il4ra Il7 Jag2 Jak2 Jak3 F11r Ajuba Klf4 Lama4 Lep Lgals7 Cntnap4 Cdhr1 Epcam Lyn Cd200 Ncam2 Ctnnd2 Nrxn2 Ddr2 Prkcz Pkd1 Pml Ppara Prlr Prph2 Pstpip1 Ptn Sirpa Ptprf Ptprk Reln Sema4d Shh Spp1 Srf Stk10 Sned1 Stx4a Sdc4 Cntn2 Cd…
lowh3k27me3	GO:0120162	positive regulation of cold-induced thermogenesis	96	16	4.59	1.2e-05	1.2e-05	Adcyap1 G0s2 Grb10 Hadh Hdac3 Igf1r Il13 Il4ra Jak2 Lep Lepr Mfap2 Prlr Ucp1 Zfp516 Fgf21
lowh3k27me3	GO:0007218	neuropeptide signaling pathway	81	14	3.87	2.7e-05	2.7e-05	Adcyap1 Galr3 Pnoc Pdyn Penk Ppy Sstr3 Sstr4 Sstr5 Nmur2 Ucn Grp Rxfp3 Ltb4r2
lowh3k27me3	GO:0035988	chondrocyte proliferation	17	6	0.81	9.2e-05	5.1e-05	Bmpr2 Col9a1 Comp Grn Ddr2 Stc1
lowh3k27me3	GO:0060253	negative regulation of glial cell proliferation	17	6	0.81	9.2e-05	5.1e-05	Adcyap1 Fas Ptn Sox11 Abcc8 Tert
lowh3k27me3	GO:0007399	nervous system development	2318	187	110.73	2.9e-13	8.8e-05	Tmem98 Isl2 Ttbk1 Lgr4 Ovol2 B3gnt5 Adgrv1 Dok4 Ferd3l Dscaml1 Adcyap1 Alcam Alk Apbb2 Gjc3 Arsb Bmpr2 Casp8 Cbln1 Cck Cldn5 Clu Cplx2 Cux2 Efna2 Egf Eng Epha1 Epha8 Etv6 Evl Plxnb2 Fas Fn1 Fshr Fzd9 Ghrh Gpc1 Grin1 Nr3c1 Grn Hap1 Hcn1 Hes3 Hmx2 Igf1r Itpr1 Jag2 Jak2 Klf4 Lep Lepr Lhx4 Mycl Lta Cdhr1 Scrt1 Lyn Fut10 Nfix Ngf Nin Ctnnd2 Nrxn2 P2ry1 P2ry2 Pbx1 Kat2b Prkcz Pou4f1 Ppt1 Ptn Ptprf Ptpr…
lowh3k27me3	GO:1901215	negative regulation of neuron death	245	28	11.7	1.8e-05	0.0001	Grm7 Prdx3 Fzd9 Ghr Grin1 Grn Foxq1 Hmox1 Il13 Itpr1 Jak2 Cd200 Ngf Pou4f1 Ppara Ppt1 Shh Sncg Sorl1 Ncoa7 Tert Ucn Vegfb Tfap2d Mtnr1b Slc7a11 Fgf21 Faim2
lowh3k27me3	GO:0050767	regulation of neurogenesis	951	73	45.43	4.5e-05	0.00012	Tmem98 Isl2 Ttbk1 Ferd3l Adcyap1 Alk Arsb Bmpr2 Cux2 Plxnb2 Fas Fn1 Grin1 Nr3c1 Grn Hap1 Hes3 Igf1r Itpr1 Klf4 Mycl Lta Scrt1 Lyn Ngf Nin P2ry2 Pbx1 Kat2b Pou4f1 Ptn Ptprf Reln Sema4c Sema4d Shh Sorl1 Sox11 Srf Abcc8 Syt3 Adgrb3 Cntn2 Sema6d Efemp1 Tert Thy1 Trpc6 Stk24 Rab29 Mark1 Xylt1 Ndrg4 Rtn4rl1 Lrrc4c Igsf10 Prex1 Chd7 Negr1 Tnn Foxo6 Hes6 Syne1 Ctsz Itm2c Smarcd3 Zswim6 Fuom Ptk7 Brsk2 Sl…
lowh3k27me3	GO:0030325	adrenal gland development	25	7	1.19	0.00013	0.00013	Crh Nr3c1 Igf1r Insr Pbx1 Pdgfrb Nr5a1
lowh3k27me3	GO:0007160	cell-matrix adhesion	203	22	9.7	0.0003	0.00018	Epdr1 Col16a1 Epha1 Fn1 Gp5 Ajuba Ddr2 Prkcz Sirpa Ptprk Srf Sned1 Sdc4 Cntn2 Thy1 Fermt2 Adamts12 Vwa2 Tnn Col5a3 Camsap3 Tnxb
lowh3k27me3	GO:0048557	embryonic digestive tract morphogenesis	20	6	0.96	0.00025	0.00025	Ovol2 Gata4 Shh Sox11 Tcf21 Tcf7
lowh3k27me3	GO:0007605	sensory perception of sound	264	27	12.61	0.00017	0.00028	Grm7 Adgrv1 Gjc3 Col11a1 Col11a2 Crym Gjb6 Jag2 Dcdc2a Scn8a Slc1a3 Tmie Tjp1 Ucn Homer2 Ror1 Chd7 Mir130a Mir183 Mir199b Rpl38 Slc52a3 Mir124-2hg Mir34a Mir96 Mir671 Sptbn4
lowh3k27me3	GO:2000987	positive regulation of behavioral fear response	8	4	0.38	0.00031	0.00031	Cck Crh Penk Ucn
lowh3k27me3	GO:0007190	activation of adenylate cyclase activity	21	6	1	0.00034	0.00034	Adcy4 Adcy3 Adcyap1 Rxfp2 Fshr Adcy1
lowh3k27me3	GO:0007189	adenylate cyclase-activating G protein-coupled receptor signaling pathway	130	16	6.21	0.00048	0.00035	Adcy4 Adcy3 Adcyap1 Calcr Rxfp2 Fshr Ghrh Mc5r Sstr4 Adgrb3 Adgrg6 Adm2 Gpr26 Adgrl1 Adcy1 Pf4
lowh3k27me3	GO:0032760	positive regulation of tumor necrosis factor production	95	12	4.54	0.00188	0.00051	Clu Cyba H2-T23 Il12b Jak2 Lep Lpl Abcc8 Tnfrsf1a Tnfrsf8 Nod2 Pf4
lowh3k27me3	GO:0033622	integrin activation	24	5	1.15	0.0049	0.00054	Col16a1 Fn1 Fermt2 Mzb1 Rasip1
lowh3k27me3	GO:0030335	positive regulation of cell migration	536	45	25.6	0.00019	0.00059	Gpsm3 Synpo2 Rhoc Bmpr2 Cd151 Col18a1 Bcar1 Egf Epha1 F3 Fgr Fn1 Gpld1 Grin1 Grn Hmox1 Igf1r Insr Jak2 Lyn Ddr2 P2ry2 Pdgfrb Pik3cd Ptgs2 Ptn Reln Sema4c Sema4d Shh Stx4a Sema6d Tert Thy1 Tnfsf4 Vegfb Zc3h12a Dock4 Prex1 Tmem102 Irs2 Myadm Cxcl16 Atoh8 Plvap
lowh3k27me3	GO:0030155	regulation of cell adhesion	684	49	32.67	0.00322	0.00062	Mmrn2 Col16a1 Dscaml1 Adam19 Cd83 Bcar1 Epha1 Epha8 Plxnb2 Fn1 H2-T23 Il12b Il4ra Il7 Jag2 Jak2 Jak3 Klf4 Lama4 Lep Epcam Lyn Ddr2 Prkcz Pkd1 Pml Ppara Prlr Ptn Sirpa Sema4d Shh Spp1 Srf Stx4a Sdc4 Thy1 Tnc Tnfaip3 Tnfsf4 Zc3h12a C2cd4a Prex1 Tmem102 Myadm Cldn7 Apbb1ip Camsap3 Fstl3
lowh3k27me3	GO:0031175	neuron projection development	1078	93	51.5	2.3e-08	0.00065	Isl2 Lgr4 Adgrv1 Dscaml1 Adcyap1 Alcam Alk Apbb2 Arsb Bmpr2 Cck Clu Cux2 Efna2 Epha1 Epha8 Evl Plxnb2 Fas Fn1 Fshr Grin1 Nr3c1 Grn Hap1 Igf1r Itpr1 Jak2 Klf4 Lhx4 Lyn Ngf Nin Ctnnd2 P2ry2 Kat2b Prkcz Pou4f1 Ptn Ptprf Ptprk Dcdc2a Reln Sema4c Sema4d Sh3gl2 Shh Srf Sdc4 Syt3 Adgrb3 Cntn2 Sema6d Efemp1 Thy1 Tnc Trpc6 Ucn Stk24 Rab29 Mark1 Plppr4 Micall2 Xylt1 Ndrg4 Phgdh Rtn4rl1 Lrrc4c Prex1 Auts2 N…
lowh3k27me3	GO:0007019	microtubule depolymerization	52	6	2.48	0.03677	0.00069	Nckap5 Kif19a Stmnd1 Nckap5l Stmn4 Camsap3
lowh3k27me3	GO:0010656	negative regulation of muscle cell apoptotic process	58	11	2.77	8.1e-05	0.00085	Adcyap1 Agtr1a Gata4 Ghrh Hmox1 Igf1r Jak2 Zc3h12a Acot1 Sirt4 Nol3
lowh3k27me3	GO:0002639	positive regulation of immunoglobulin production	47	7	2.25	0.00658	0.00086	Cd37 H2-T23 Il13 Il4ra Stx4a Tnfsf4 Mzb1
lowh3k27me3	GO:0055075	potassium ion homeostasis	31	6	1.48	0.00309	0.00094	Atp1b2 Kcnh2 Slc12a8 Slc12a7 Upk3a Slc12a9
lowh3k27me3	GO:0046549	retinal cone cell development	17	5	0.81	0.00094	0.00094	Hcn1 Thy1 Rorb Mir183 Mir96
lowh3k27me3	GO:0032898	neurotrophin production	5	3	0.24	0.00101	0.00101	Hap1 Pcsk6 Shh
lowh3k27me3	GO:0001525	angiogenesis	513	47	24.51	1.6e-05	0.00111	Apela Mmrn2 Ovol2 Spred1 Agtr1a Casp8 Col18a1 Egf Eng Epha1 F3 Fgf6 Fn1 Gata4 B4galt1 Gpld1 Grn Hmox1 Klf4 Lep Lepr Pdgfrb Pml Ptgs2 Ptn Rras Shh Srf Abcc8 Adgrb3 Tcf21 Tert Thy1 Tnfaip2 Tnfrsf1a Tnfsf12 Vav2 Vegfb Adm2 Vash2 Zc3h12a Col23a1 Apold1 Hs6st1 Amotl2 Pf4 Rasip1
lowh3k27me3	GO:0046849	bone remodeling	101	14	4.82	0.00031	0.00123	Lgr4 Csk Efna2 Fshr Il7 Lep Lepr Lrp5 Ltbp3 Mitf Tnfrsf11b Ptn Spp1 Def8
lowh3k27me3	GO:0002021	response to dietary excess	33	7	1.58	0.0008	0.0013	Pnpla3 Gdf3 Lep Nmur2 Ucp1 Acvr1c Gpr39
lowh3k27me3	GO:0030154	cell differentiation	4193	327	200.3	1.1e-21	0.00151	Apela Tmem98 Isl2 Ttbk1 Lgr4 Ovol2 Ston2 Adgrv1 M1ap Acta1 Ferd3l Spred1 Dscaml1 Adcyap1 Alcam Alk Alpk3 Steap4 Prdx3 Apbb2 Arsb Rab27a Bfsp1 Bmpr2 Cacnb4 Calcr Casp8 Cbln1 Cck Cd83 Cd8a Socs3 Cldn5 Clu Ccr9 Col11a1 Col11a2 Col18a1 Col6a1 Comp Cplx2 Bcar1 Ctbp2 Cux2 Cxadr Cyp27b1 Efna2 Eng Epha1 Epha8 Etv6 Mpzl2 Evl Evpl Rxfp2 Plxnb2 Fas Fgf6 Fgr Foxi1 Foxs1 Fn1 Fshr Fzd9 Gata4 Gdf3 B4galt1 Gjb5 …
lowh3k27me3	GO:0019233	sensory perception of pain	143	16	6.83	0.00136	0.0019	Adcyap1 Cck Grin1 Grin2d Il12b Ngf P2ry1 P2ry2 Penk Ptgs2 Scn1a Nmur2 Phf24 Aloxe3 Tafa4 Cacna1h
lowh3k27me3	GO:0002826	negative regulation of T-helper 1 type immune response	6	3	0.29	0.00195	0.00195	Il4ra Jak3 Tnfsf4
lowh3k27me3	GO:0035633	maintenance of permeability of blood-brain barrier	6	3	0.29	0.00195	0.00195	Abcb1a Ptgs2 Abcc8
lowh3k27me3	GO:0070093	negative regulation of glucagon secretion	6	3	0.29	0.00195	0.00195	Crh Lep Ucn
lowh3k27me3	GO:2000298	regulation of Rho-dependent protein serine/threonine kinase activity	6	3	0.29	0.00195	0.00195	Synpo2 Thy1 Rasip1
lowh3k27me3	GO:0043552	positive regulation of phosphatidylinositol 3-kinase activity	29	6	1.39	0.00216	0.00216	Epha8 Fgr Lyn Pdgfrb Vav2 Nod2
lowh3k27me3	GO:0001501	skeletal system development	526	43	25.13	0.00045	0.00241	Dscaml1 Bmpr2 Col11a1 Col11a2 Col6a1 Col9a1 Col1a2 Comp Fgf6 Fgr Gdf3 Gpld1 Tle5 Jag2 Lep Lrp5 Ltbp3 Pbx1 Pdgfrb Pkd1 Ryr1 Sema4d Sgpl1 Shh Sox11 Srf Stc1 Efemp1 Pcgf2 Flvcr1 Xylt1 Adamts12 Osr1 Vwa2 Chd7 Hapln4 Smad9 Hapln3 Rpl38 Foxn3 Rflna Trps1 Hes7
lowh3k27me3	GO:0007179	transforming growth factor beta receptor signaling pathway	165	13	7.88	0.05311	0.00261	Bmpr2 Cldn5 Col1a2 Eng Ltbp3 Pml Ptprk Fermt2 Acvr1c Smad9 Bambi Htra3 Bcl9l
lowh3k27me3	GO:0032099	negative regulation of appetite	13	4	0.62	0.00262	0.00262	Cck Lep Ppara Ucn
lowh3k27me3	GO:1990573	potassium ion import across plasma membrane	41	7	1.96	0.00301	0.00301	Atp1b2 Kcnh2 Kcnj11 Kcnj3 Slc12a8 Slc12a7 Slc12a9
lowh3k27me3	GO:0042976	activation of Janus kinase activity	14	4	0.67	0.00353	0.00329	Agtr1a Ghr Il12b Jak2
lowh3k27me3	GO:0019530	taurine metabolic process	7	3	0.33	0.00329	0.00329	Cdo1 Ghr Phgdh
lowh3k27me3	GO:0045630	positive regulation of T-helper 2 cell differentiation	7	3	0.33	0.00329	0.00329	Il4ra Prkcz Tnfsf4
lowh3k27me3	GO:0042445	hormone metabolic process	211	22	10.08	0.00051	0.00343	Ece2 Selenom Crh Crym Cyp11a1 Cyp27b1 Fshr Ghr Nr3c1 Igf1r Lep Pcsk6 Reln Sgpl1 Shh Spp1 Pde8b Nr5a1 Cyp2d22 Cacna1h Slc5a7 Plb1
lowh3k27me3	GO:0032736	positive regulation of interleukin-13 production	14	4	0.67	0.00353	0.00353	H2-T23 Prkcz Tnfsf4 Il17rb
lowh3k27me3	GO:0030199	collagen fibril organization	54	8	2.58	0.0039	0.0039	Col11a1 Col11a2 Col1a2 Comp Mmp11 Ddr2 Col5a3 Tnxb
lowh3k27me3	GO:0042127	regulation of cell proliferation	1643	126	78.48	7.3e-08	0.00427	Apela Ovol2 Egln3 Adcyap1 Agtr1a Alk Prdx3 Apobec1 Bmpr2 Cacnb4 Cck Ccnd3 Cd37 Clu Col18a1 Comp Crh Csk Cxadr Cyba Cyp27b1 Egf Eng Epha1 Rxfp2 F3 Fas Fgf6 Fn1 Fzd9 Gata4 B4galt1 Ghrh Gjb6 Gpld1 Nr3c1 Grn H19 H2-T23 Hmox1 Hmx2 Igf1r Igfbp3 Il11ra1 Il12b Il13 Il4ra Il7 Insr Itpr1 Jag2 Jak2 Jak3 Klf4 Ksr1 Lep Lrp5 Lta Ltbp3 Epcam Rtkn2 Lyn Mitf Marcksl1 Cd200 Myog Nfe2 Ngf Ddr2 Pbx1 Kat2b Pdgfrb Prk…
lowh3k27me3	GO:0010667	negative regulation of cardiac muscle cell apoptotic process	33	6	1.58	0.00428	0.00428	Gata4 Ghrh Jak2 Acot1 Sirt4 Nol3
lowh3k27me3	GO:0016477	cell migration	1442	125	68.88	5e-11	0.00448	Mmrn2 Gpsm3 Ovol2 Spred1 Agtr1a Apbb2 Synpo2 Rhoc Arsb Bmpr2 Cck Cd151 Ccr9 Col18a1 Bcar1 Cxadr Egf Eng Epha1 Epha8 Evl Plxnb2 F3 Fas Fgr Fn1 B4galt1 Gpc1 Gpld1 Grin1 Grn Hmox1 Igf1r Igfbp3 Il12b Insr Jak2 Ajuba Klf4 Lama4 Lep Lrp5 Scrt1 Lyn Fut10 Mitf Cd200 Ddr2 P2ry1 P2ry2 Pdgfrb Pik3cd Prkcz Plat Pml Pou4f1 Ptgs2 Ptn Sirpa Ptprf Ptprk Dcdc2a Reln Rras Sema4c Sema4d Sgpl1 Shh Sst Sstr4 Sorl1 Sp…
lowh3k27me3	GO:0042416	dopamine biosynthetic process	15	4	0.72	0.00463	0.00463	Agtr1a Gch1 Gpr37 Cyp2d22
lowh3k27me3	GO:1903818	positive regulation of voltage-gated potassium channel activity	15	4	0.72	0.00463	0.00463	Kcne1 Abcc8 Lrrc55 Rnf207
lowh3k27me3	GO:0060070	canonical Wnt signaling pathway	277	21	13.23	0.0254	0.00483	Lgr4 Egf Fzd9 Gata4 Tle5 Klf4 Lrp5 Mitf Ctnnd2 Shh Wnt8a Tcf7 Tle2 Tle4 Wnt10a Tnn Dact3 Bambi Ptk7 Nphp3 Bcl9l
lowh3k27me3	GO:0008306	associative learning	105	14	5.02	0.00047	0.0049	Adcy3 Grm7 Cck Crh Grin1 Ppt1 Dcdc2a Reln Srf Abcc8 Pde8b Ucn Ndrg4 Slc7a11
lowh3k27me3	GO:0042832	defense response to protozoan	34	6	1.62	0.005	0.005	Cd37 Il12b Il4ra Gbp7 Batf Pf4
lowh3k27me3	GO:0010595	positive regulation of endothelial cell migration	97	9	4.63	0.04225	0.005	Bmpr2 Bcar1 Gpld1 Grn Hmox1 Ptgs2 Shh Zc3h12a Atoh8
lowh3k27me3	GO:0043931	ossification involved in bone maturation	19	5	0.91	0.00164	0.00506	Lep Ryr1 Sema4d Xylt1 Rflna
lowh3k27me3	GO:0051152	positive regulation of smooth muscle cell differentiation	14	4	0.67	0.00353	0.00507	Eng Shh Olfm2 Smarcd3
lowh3k27me3	GO:0070314	G1 to G0 transition	8	3	0.38	0.00508	0.00508	Cyp27b1 Phgdh Rab11fip4
lowh3k27me3	GO:0072239	metanephric glomerulus vasculature development	8	3	0.38	0.00508	0.00508	Pdgfrb Tcf21 Osr1
lowh3k27me3	GO:0030198	extracellular matrix organization	273	28	13.04	0.00013	0.00563	Col16a1 Apbb2 Col11a1 Col11a2 Col18a1 Col9a1 Col1a2 Comp Eln Eng Fn1 Fshr B4galt1 Has3 Mmp11 Ddr2 Tnfrsf11b Ptx3 Tnfrsf1a Col23a1 Col5a3 Efemp2 2300002M23Rik Col22a1 Nphp3 Mfap4 Crispld2 Tnxb
lowh3k27me3	GO:0019228	neuronal action potential	45	8	2.15	0.00118	0.00575	Dpp6 Fgf12 Scn1a Scn8a Mtnr1b Cacna1h Kcnmb4 Gpr88
lowh3k27me3	GO:0001886	endothelial cell morphogenesis	16	4	0.76	0.00594	0.00594	Col18a1 Stc1 Col23a1 Arhgef26
lowh3k27me3	GO:0010628	positive regulation of gene expression	1965	121	93.87	0.00218	0.00646	Ttbk1 Lgr4 Ovol2 Adam19 Adcyap1 Ahrr Apobec1 Rab27a Bmpr2 Calcr Clu Crh Ctbp2 Cux2 Pcbd1 Ddn Egf Eng Etv6 Foxi1 Fn1 Galr3 Gata4 Ghrh Grin1 Nr3c1 Has3 Hdac3 Hes3 Hmx2 Igf1r Il13 Il7 Insr Jak2 Jak3 Mdfic Klf4 Lhx4 Mycl Lrp5 Epcam Mitf Myog Nfe2 Nfic Nfix Ngf Nhlh2 P2ry1 Pbx1 Kat2b Peg3 Pik3cd Pkd1 Pml Pou4f1 Ppara Shh Sin3a Six5 Ncor2 Sox11 Sox12 Spp1 Srf Ncoa7 Cntn2 Tcf20 Tcf21 Tet2 Tead2 Tert Tnc…
lowh3k27me3	GO:0014068	positive regulation of phosphatidylinositol 3-kinase signaling	71	9	3.39	0.00652	0.00652	Fgr Fshr Igf1r Insr Jak2 Lep Pdgfrb Reln Sema4d
lowh3k27me3	GO:0098868	bone growth	46	8	2.2	0.00137	0.00658	Col6a1 Col9a1 Comp Lep Lepr Ddr2 Stc1 Vwa2
lowh3k27me3	GO:0071415	cellular response to purine-containing compound	11	3	0.53	0.01344	0.00662	P2ry1 Ryr1 Trpm2
lowh3k27me3	GO:0002862	negative regulation of inflammatory response to antigenic stimulus	15	4	0.72	0.00463	0.00734	Nlrp6 Adcyap1 Il12b Nod2
lowh3k27me3	GO:0045623	negative regulation of T-helper cell differentiation	20	4	0.96	0.01359	0.00734	Il4ra Jak3 Tnfsf4 Zc3h12a
lowh3k27me3	GO:0048251	elastic fiber assembly	9	3	0.43	0.00735	0.00735	Efemp2 Mfap4 Tnxb
lowh3k27me3	GO:0050713	negative regulation of interleukin-1 beta secretion	9	3	0.43	0.00735	0.00735	Pml Tnfaip3 Zc3h12a
lowh3k27me3	GO:0060406	positive regulation of penile erection	9	3	0.43	0.00735	0.00735	P2ry1 P2ry2 Shh
lowh3k27me3	GO:0071372	cellular response to follicle-stimulating hormone stimulus	9	3	0.43	0.00735	0.00735	Epha8 Fshr Gata4
lowh3k27me3	GO:1903589	positive regulation of blood vessel endothelial cell proliferation involved in sprouting angiogenesis	9	3	0.43	0.00735	0.00735	Apela Agtr1a Hmox1
lowh3k27me3	GO:0048745	smooth muscle tissue development	27	6	1.29	0.00146	0.00744	Eng Pdgfrb Shh Srf Osr1 Mir143
lowh3k27me3	GO:0034612	response to tumor necrosis factor	179	13	8.55	0.08799	0.00745	Casp8 Gch1 Insr Jak2 Myog Tnfrsf1a Pias3 Zc3h12a Adamts12 Mir143 Cxcl16 Nol3 Plvap
lowh3k27me3	GO:0051457	maintenance of protein location in nucleus	23	5	1.1	0.00404	0.00746	Hdac3 Pml Nr5a1 Syne1 Ciz1
lowh3k27me3	GO:2001222	regulation of neuron migration	51	6	2.44	0.03384	0.00747	Plxnb2 Scrt1 Reln Igsf10 Tnn Zswim6
lowh3k27me3	GO:0036065	fucosylation	17	4	0.81	0.00748	0.00748	Fut1 Fut4 Fut10 Fuom
lowh3k27me3	GO:0060081	membrane hyperpolarization	17	4	0.81	0.00748	0.00748	Kcnq3 Hcn1 Kcnq2 Prkcz
lowh3k27me3	GO:0070588	calcium ion transmembrane transport	280	33	13.38	1.7e-06	0.00762	Agtr1a Cacnb4 Calcr Cyba Rem2 Grin1 Grin2d Hap1 Hpca Il13 Itpr1 Kcne1 Lyn Marcksl1 Ngf Pkd1 Plcb3 Ryr1 Slc24a1 Mcu Thy1 Trpc6 Trpm2 Chd7 Nalcn Panx1 Jph3 Cacna1h Slc25a23 Smdt1 Gpr39 Slc24a2 Nol3
lowh3k27me3	GO:2000463	positive regulation of excitatory postsynaptic potential	37	6	1.77	0.00765	0.00765	Cux2 Grin1 Prkcz Reln Rgs4 Stx1a
lowh3k27me3	GO:2000648	positive regulation of stem cell proliferation	54	7	2.58	0.01391	0.00825	Ltbp3 Epcam Ngf Shh Sox11 Tert Smarcd3
lowh3k27me3	GO:0071310	cellular response to organic substance	2422	155	115.7	8.6e-05	0.00833	Mir1897 Mir1983 Mir466f-4 Adcy3 Mmrn2 Col16a1 Ovol2 Egln3 Agtr1a Bmpr2 Cacnb4 Ccnd3 Socs3 Cldn5 Clu Col6a1 Col1a2 Comp Crh Bcar1 Csk Ctbp2 Cux2 Cyba Cyp11a1 Cyp27b1 Dnmt3a Eng Epha8 Evl Rxfp2 F3 Fgf6 Fn1 Fshr Gata4 Gch1 Gdf3 Ghr Gng8 Gpc1 Gpld1 Grb10 Nr3c1 Hap1 Hcn1 Hspa1b Irgm1 Igf1r Il11ra1 Il12b Il13 Il7 Insr Itpr1 Jak2 Jak3 Klf4 Lep Lepr Lpl Lrp5 Ltbp3 Lyn Myog Ngf P2ry1 Kat2b Pdgfrb Prkcz Pm…
lowh3k27me3	GO:0046676	negative regulation of insulin secretion	55	7	2.63	0.0153	0.00872	Hadh Kcnj11 Abcc8 Pde8b Mtnr1b Acvr1c Sirt4
lowh3k27me3	GO:0035249	synaptic transmission, glutamatergic	105	10	5.02	0.02858	0.00963	Grm7 Adcyap1 Cacnb4 Grin1 Grin2d Plat Ptgs2 Reln Ucn Clstn3
lowh3k27me3	GO:0008217	regulation of blood pressure	199	20	9.51	0.00141	0.00964	Agtr1a Bmpr2 Col1a2 Crh Cyba Eng Fshr Gch1 Hmox1 F11r Lep Lrp5 Plcb3 Ppara Ptgs2 Tnni3 Ucn Adm2 Kcnk6 Tac4
lowh3k27me3	GO:0008344	adult locomotory behavior	109	14	5.21	0.00069	0.00977	Cacnb4 Fgf12 Grin1 Grin2d Ngf Ppt1 Scn1a Scn8a Sncg Cntn2 Tmod1 Chd7 Mir96 Sptbn4
lowh3k27me3	GO:0043200	response to amino acid	185	14	8.84	0.06046	0.01007	Mir1897 Mir1983 Mir466f-4 Col16a1 Cdo1 Col6a1 Col1a2 Dnmt3a Grin1 Igf1r Slc1a3 Mir130a Mir183 Mir34a
lowh3k27me3	GO:0071498	cellular response to fluid shear stress	16	4	0.76	0.00594	0.01011	Hdac3 Klf4 Ptgs2 Spp1
lowh3k27me3	GO:0006833	water transport	17	4	0.81	0.00748	0.01012	Slc14a1 Aqp2 Upk3a Mylk2
lowh3k27me3	GO:0051956	negative regulation of amino acid transport	19	4	0.91	0.01129	0.01012	Grm7 Lep Rgs4 Osr1
lowh3k27me3	GO:0072203	cell proliferation involved in metanephros development	10	3	0.48	0.01013	0.01013	Pdgfrb Shh Osr1
lowh3k27me3	GO:0090009	primitive streak formation	10	3	0.48	0.01013	0.01013	Gdf3 Srf Ets2
lowh3k27me3	GO:2000347	positive regulation of hepatocyte proliferation	10	3	0.48	0.01013	0.01013	Itpr1 Ptn Tnfaip3
lowh3k27me3	GO:0007267	cell-cell signaling	1589	143	75.91	9.5e-14	0.01057	Mir1983 Lgr4 Grm7 Ston2 Chrna5 Selenom Adcyap1 Agtr1a Gjc3 Cacnb4 Cbln1 Cplx2 Crh Ctbp2 Cux2 Cxadr Doc2a Egf Fgf12 Fjx1 Fzd9 Gabrg1 Gata4 Ghrh Gpld1 Grb10 Tle5 Grin1 Grin2d Nr3c1 Hadh Hap1 Htr1d Ica1 Igfbp3 Jak2 Kcnj11 Mdfic Klf4 Lep Lepr Lrp5 Cntnap4 Lyn Mitf Nfe2 Ngf Pnoc Ctnnd2 Nrxn2 Nsg1 P2ry1 P2ry2 Pde4a Pdyn Penk Prkcz Pkd1 Plat Ppt1 Ptgs2 Ptn Dcdc2a Reln Rgs4 Shh Slc12a7 Slc1a3 Slc6a2 Sstr…
lowh3k27me3	GO:0007601	visual perception	152	14	7.26	0.01427	0.01061	Guca1b Adgrv1 Opn1sw Cacnb4 Col11a1 Ppt1 Prph2 Rcvrn Crygn Rorb Lamc3 Lrit3 Olfm2 Ngb
lowh3k27me3	GO:0007612	learning	170	24	8.12	2e-06	0.01081	Adcy3 Grm7 Cck Crh Grin1 Ctnnd2 Nrxn2 Ppt1 Ptgs2 Ptn Dcdc2a Reln Srf Abcc8 Adgrb3 Cntn2 Pak6 Pde8b Ucn Ndrg4 Slc7a11 Jph3 Gpr88 Slc24a2
lowh3k27me3	GO:0000122	negative regulation of transcription by RNA polymerase II	850	58	40.6	0.00415	0.01087	Ferd3l Ahrr Bcl6b Ccnd3 Crym Cux2 Dnmt3a Eng Etv6 Foxs1 Tle5 Nr3c1 Hdac3 Hes3 Foxq1 Hmx1 Irx2 Ajuba Klf4 Lep Scrt1 Hdac10 Mitf Nfic Nfix Peg3 Pou4f1 Ppara Sema4d Shh Sin3a Ncor2 Sox11 Srf Tcf21 Tcf7 Tle4 Pcgf2 Pias3 Irf2bpl Ets2 Osr1 Zfp354b Ptgs2os Foxo6 Batf3 Sall2 Hist1h1c Sap30l Hes6 Nelfb Nacc2 Trim29 Bhlhe41 Tfcp2l1 Trps1 Hes7 Sall4
lowh3k27me3	GO:0030217	T cell differentiation	269	24	12.85	0.00256	0.01094	Tmem98 Cd83 Cd8a Ccr9 Mpzl2 Fas Il12b Il4ra Il7 Jag2 Jak3 Lep Lepr Prkcz Shh Sos2 Srf Tcf7 Tnfsf4 Zc3h12a Prex1 Slamf6 Chd7 Batf
lowh3k27me3	GO:0071277	cellular response to calcium ion	77	9	3.68	0.01098	0.01098	Adgrv1 Gpld1 Hpca Syt3 Trpm2 Rasa4 Syt10 Slc25a23 Chp2
